# Supplementary material for: An explorative metabolomic analysis of the endothelium in pulmonary hypertension
Source: Sci Rep. 2022 Aug 2;12:13284. doi: 10.1038/s41598-022-17374-x (PMC9345936; doi:10.1038/s41598-022-17374-x)
Supplement: Supplementary file 1 — Supplementary Information. [file 41598_2022_17374_MOESM1_ESM.xlsx]

## Sheet: Contents
Supplementary Data
Supplement A - Complete overview of the result from the examined cellular activities
Supplement B - PLS-DA analysis top 20 VIP score
Supplement C - Amino acid metabolism - top 19 from PLS-DA analysis
Supplement D - Measured plasma metabolites
Supplement E - Fold changes relative to healthy control of metabolites found in plasma from patients to be used to parameterise the model
Supplement F - Upper and lower bounds of exchange reactions relevant to the metabolites on the previous page, derived from the interquartile range of fluxes found in the random sampling of the base model and the fold changes
Supplement G - Central metabolic cellular activities analysed

## Sheet: Complete overview of the result
ID	ID	Group	Phenotype	ENERGY METABOLISM_OXYDATIVE PHOSPHORYLATION_Oxidative phosphorylation via NADH-coenzyme Q oxidoreductase (COMPLEX I)	ENERGY METABOLISM_OXYDATIVE PHOSPHORYLATION_Oxidative phosphorylation via succinate-coenzyme Q oxidoreductase (COMPLEX II)	ENERGY METABOLISM_KREBS CYCLE_Krebs cycle - oxidative decarboxylation of pyruvate	ENERGY METABOLISM_KREBS CYCLE_Krebs cycle - NADH generation	ENERGY METABOLISM_ATP GENERATION_ATP regeneration from glucose (normoxic conditions) - glycolysis + krebs cycle	ENERGY METABOLISM_ATP GENERATION_ATP generation from glucose (hypoxic conditions) - glycolysis	ENERGY METABOLISM_OXIDATIVE PHOSPHORYLATION & ROS DETOXIFICATION_Reactive oxygen species detoxification (H2O2 to H2O)	ENERGY METABOLISM_REDOX METABOLISM_Presence of the thioredoxin system through the thioredoxin reductase activity	NUCLEOTIDE METABOLISM_IMP SYNTHESIS - PURINE METABOLISM_Inosine monophosphate synthesis (IMP)	NUCLEOTIDE METABOLISM_UMP SYNTHESIS_Cytidine triphosphate synthesis (CTP)	NUCLEOTIDE METABOLISM_IMP SYNTHESIS - PURINE METABOLISM_Guanosine triphosphate synthesis (GTP)	NUCLEOTIDE METABOLISM_UMP SYNTHESIS_Uridine triphosphate synthesis (UTP)	NUCLEOTIDE METABOLISM_DEOXYNUCLEOTIDES SYNTHESIS_Deoxyadenosine triphosphate synthesis (dATP)	NUCLEOTIDE METABOLISM_DEOXYNUCLEOTIDES SYNTHESIS_Deoxycytidine triphosphate synthesis (dCTP)	NUCLEOTIDE METABOLISM_DEOXYNUCLEOTIDES SYNTHESIS_Deoxyguanosine triphosphate synthesis (dGTP)	NUCLEOTIDE METABOLISM_DEOXYNUCLEOTIDES SYNTHESIS_Deoxyuridine triphosphate synthesis (dUTP)	NUCLEOTIDE METABOLISM_DEOXYNUCLEOTIDES SYNTHESIS_Deoxythymidine triphosphate synthesis (dTTP)	NUCLEOTIDE METABOLISM_SALVAGE_AMP salvage from adenine	NUCLEOTIDE METABOLISM_SALVAGE_IMP salvage from hypoxanthine	NUCLEOTIDE METABOLISM_SALVAGE_GMP salvage from guanine	NUCLEOTIDE METABOLISM_COFACTOR_3'-Phospho-5'-adenylyl sulfate synthesis	NUCLEOTIDE METABOLISM_PURINE CATABOLISM_Degradation of adenine to urate	NUCLEOTIDE METABOLISM_PURINE CATABOLISM_Degradation of guanine to urate	NUCLEOTIDE METABOLISM_PYRIMIDINE CATABOLISM_Degradation of cytosine	NUCLEOTIDE METABOLISM_PYRIMIDINE CATABOLISM_Degradation of uracil	CARBOHYDRATES METABOLISM_GLUCONEOGENESIS_Gluconeogenesis from pyruvate	CARBOHYDRATES METABOLISM_GLUCONEOGENESIS_Gluconeogenesis from Lactate	CARBOHYDRATES METABOLISM_GLUCONEOGENESIS_Gluconeogenesis from Glycerol	CARBOHYDRATES METABOLISM_GLUCONEOGENESIS_Gluconeogenesis from Alanine	CARBOHYDRATES METABOLISM_GLUCONEOGENESIS_Gluconeogenesis from Glutamine	CARBOHYDRATES METABOLISM_GLYCOLYSIS-GLUCONEOGENESIS_Ethanol to acetaldehyde	CARBOHYDRATES METABOLISM_PYRUVATE METABOLISM_Glucose to lactate conversion	CARBOHYDRATES METABOLISM_PYRUVATE METABOLISM_Malate to pyruvate conversion	CARBOHYDRATES METABOLISM_PENTOSE PHOSPHATE PATHWAY_Synthesis of fructose-6-phosphate from erythrose-4-phosphate (HMP shunt)	CARBOHYDRATES METABOLISM_PENTOSE PHOSPHATE PATHWAY_Synthesis of ribose-5-phosphate	CARBOHYDRATES METABOLISM_GALACTOSE METABOLISM_Synthesis of lactose	CARBOHYDRATES METABOLISM_GLYCOGEN METABOLISM_Glycogen biosynthesis	CARBOHYDRATES METABOLISM_GLYCOGEN METABOLISM_Glycogen degradation	CARBOHYDRATES METABOLISM_FRUCTOSE METABOLISM_Fructose degradation (to glucose-3-phosphate)	CARBOHYDRATES METABOLISM_FRUCTOSE METABOLISM_Fructose to glucose conversion (via fructose-6-phosphate)	CARBOHYDRATES METABOLISM_NUCLEOTIDE SUGAR_UDP-glucose synthesis	CARBOHYDRATES METABOLISM_NUCLEOTIDE SUGAR_UDP-galactose synthesis	CARBOHYDRATES METABOLISM_NUCLEOTIDE SUGAR_UDP-glucuronate synthesis	CARBOHYDRATES METABOLISM_FUCOSE METABOLISM_GDP-L-fucose synthesis	CARBOHYDRATES METABOLISM_MANNOSE METABOLISM_Mannose degradation (to fructose-6-phosphate)	CARBOHYDRATES METABOLISM_MANNOSE METABOLISM_GDP-mannose synthesis
TME141	P1	PAH	A	2010.79	1256.35	618.312	777.728	5263.48	704.245	3670.81	984.181	1044.26	1733.75	868.126	1733.75	999.999	1733.75	833.809	1733.75	1820.74	4813.99	964.219	1001.67	997.582	963.954	1002.79	599.559	1040.73	801.354	801.354	801.354	801.354	599.382	984.182	322.837	273.566	0	9.00134	904.079	82.189	801.354	442.137	801.564	721.974	996.307	721.974	528.757	1868.94	1000
TME144	P4	PAH	A	2011.05	1245.33	415.44	741.732	5251.89	678.245	3720.46	684.597	1044.26	1700.86	873.392	1700.86	999.999	1700.86	833.856	1700.86	1743.62	4753.36	817.234	822.816	997.543	957.736	709.076	550.049	938.349	799.594	799.594	799.594	799.594	533.416	684.597	263.803	223.498	0	2.905	855.549	77.7669	799.594	442.137	799.807	721.163	995.496	584.615	393.219	1867.17	1000
TME147	P7	PAH	A	2013.04	1167.04	475.947	1166.3	5414.14	628.702	3805.84	688.422	1044.26	1743.67	914.771	1743.67	999.999	1743.67	832.146	1743.67	1786.3	4743.63	946.965	953.871	997.409	961.086	705.804	575.031	1042.96	798.704	798.704	798.704	798.704	490.822	688.422	215.589	181.636	0	5.7922	869.071	79.0065	798.704	442.137	798.928	721.62	995.952	581.741	448.016	1866.23	1000
TME155	P14	CTD	A	2000.09	1212.02	645.931	859.189	5306.83	647.612	3651.54	972.314	1044.26	1786.79	891.374	1786.79	1000	1786.79	823.593	1786.79	1879.17	4849.95	959.118	1002.76	998.367	958.942	1002.07	616.008	1042.86	803.074	803.074	803.074	803.074	610.144	972.314	320.447	272.745	0	3.94984	898.524	81.6316	803.074	442.137	803.216	715.55	989.887	715.55	531.258	1870.93	1000
TME158	P17	CTD	A	2015.82	1365.47	602.855	792.467	5198.52	813.524	3766.66	1030.77	1044.26	1668.29	831.798	1668.29	999.999	1668.29	828.233	1668.29	1735.9	4801.1	963.369	993.457	997.161	969.193	1002.65	564.544	1023.57	802.23	802.23	802.23	802.23	608.738	1000	353.767	303.976	0	14.0227	850.312	77.2833	802.23	442.137	802.476	717.33	991.661	697.445	498.493	1869.67	1000
TME161	P20	CTD	A	2011.51	1231.24	603.239	666.693	5297.99	685.996	3687.49	943.271	1044.26	1750.48	867.368	1750.48	1000	1750.48	834.698	1750.48	1816.38	4788.98	965.758	1001.48	998.053	965.909	1002.27	589.287	1034.37	800.257	800.257	800.257	800.257	571.206	943.272	294.484	250.286	0	10.752	898.689	81.699	800.257	442.137	800.426	722.402	996.737	722.402	524.857	1868.01	1000
TME162	P21	CTD	A	2012.07	1265.35	520.221	934.588	5292.09	716.923	3760.26	892.429	1044.26	1720.48	870.74	1720.48	999.999	1720.48	833.198	1720.48	1762.33	4763.54	957.579	980.877	997.406	965.647	931.453	565.84	1016.79	800.246	800.246	800.246	800.246	549.507	892.429	283.589	244.041	0	10.4559	864.841	78.6168	800.246	442.137	800.471	721.664	995.997	643.275	491.85	1867.77	1000
TME163	P22	CTD	A	2011.68	1127.62	479.057	1111.97	5357.51	613.152	3778.97	745.457	1044.26	1761.05	947.659	1761.05	999.999	1761.05	831.667	1761.05	1812	4746.66	942.18	946.44	997.388	967.881	883.155	597.211	1049.17	800.944	800.944	800.944	800.944	506.894	745.457	223.916	191.042	0	12.8624	870.628	79.1422	800.944	442.137	801.17	721.536	995.868	591.961	473.386	1868.47	1000
TME164	P23	CTD	A	2012.53	1257.32	702.486	1154.04	5460.38	722.498	3832.56	1109.26	1044.26	1772.29	906.934	1772.29	999.999	1772.29	834.425	1772.29	1812.91	4847.75	968.997	1005.67	997.3	968.843	1002.98	586.241	1044.4	800.694	800.694	800.694	800.694	581.067	1000	323.92	278.197	0	13.5981	885.829	80.5299	800.694	442.137	800.928	721.898	996.23	721.898	610.601	1868.19	1000
TME167	P26	CTEPH	A	2010.56	1281.96	543.288	934.208	5312.03	725.592	3775.68	949.484	1044.26	1698.74	869.513	1698.74	999.999	1698.74	832.155	1698.74	1750.84	4783.99	957.942	976.074	997.866	967.108	971.426	555.535	1019.47	803.19	803.19	803.19	803.19	579.226	949.484	320.621	275.164	0	12.0491	862.041	78.3605	803.19	442.137	803.376	721.902	996.236	654.649	493.909	1870.88	1000
TME172	P31	CTEPH	A	2009.34	1403.72	770.727	795.451	5040.49	863.708	3758.34	1305.45	1044.26	1733.77	830.891	1733.77	999.999	1733.77	832.761	1733.77	1783.12	4832.88	967.984	1005.15	997.851	967.772	1005.1	568.997	1025.98	805.157	805.157	805.157	805.157	678.327	1000	479.829	413.512	0	12.7487	856.899	77.8999	805.157	442.137	805.343	720.762	995.097	720.762	609.163	1872.84	1000
TME174	P33	CTEPH	A	2006.14	1231.43	637.511	1176.21	5332.09	698.499	3746.34	1037.41	1044.26	1768.47	932.093	1768.47	1000	1768.47	826.134	1768.47	1858.19	4832.99	971.356	1004.44	998.332	971.103	1004.03	622.882	1068.9	804.135	804.135	804.135	804.135	618.599	1000	345.303	294.971	0	16.2538	892.403	81.1171	804.135	442.137	804.28	716.714	991.05	716.714	589.125	1871.98	1000
TME175	P34	CTEPH	A	2012.41	1389.3	712.65	624.438	4999.84	839.264	3502.18	1183.9	1044.26	1713	818.541	1713	1000	1713	824.771	1713	1838.16	4850.13	957.656	1002.59	998.226	957.49	1001.64	617.858	915.534	795.625	795.625	795.625	795.625	733.73	1000	481.858	410.472	0	2.42856	902.101	82.0092	795.625	442.137	795.779	716.469	990.805	716.469	546.681	1863.44	1000
TME142	P2	PAH	B	1786.84	1641.91	770.784	94.1553	4644.66	1080.68	2867.07	1299.68	1044.26	1771.23	792.126	1771.23	999.999	1771.23	827.712	1771.23	1818.1	4746.09	959.83	1002.11	997.587	959.897	1002.52	570.051	902.552	799.955	799.955	799.955	799.955	722.519	1000	553.008	482.465	0	4.27052	806.936	73.3578	799.955	442.137	800.165	716.114	990.447	716.114	556.992	1867.55	1000
TME143	P3	PAH	B	1943.95	1594.59	892.861	651.924	4782.18	1023.49	3486.65	1532.87	1044.26	1764.93	779.796	1764.93	999.999	1764.93	832.811	1764.93	1823.8	4795.55	959.367	1006.59	997.628	959.148	1002.26	579.944	794.182	799.662	799.662	799.662	799.662	689.727	1000	580.746	516.049	0	4.10412	822.378	74.7616	799.662	442.137	799.868	719.007	993.34	719.007	627.7	1867.27	1000
TME145	P5	PAH	B	2013.18	1468.32	841.461	677.587	4915.6	936.408	3530.03	1414.96	1044.26	1761.05	795.666	1761.05	999.999	1761.05	836.73	1761.05	1844.33	4853.8	965.154	1004.63	997.328	964.989	1004.3	642.462	976.44	803.069	803.069	803.069	803.069	720.568	1000	546.288	476.029	0	9.77134	888.493	80.7721	803.069	442.137	803.3	721.322	995.654	721.322	609.837	1870.57	1000
TME146	P6	PAH	B	1943.08	1476.62	864.149	606.746	4853.34	935.752	3495.85	1462.88	1044.26	1756.97	795.089	1756.97	999.999	1756.97	832.035	1756.97	1817.07	4854.5	966.943	1005.04	997.513	966.759	1004.84	618.817	1023.76	803.698	803.698	803.698	803.698	693.853	1000	534.775	475.846	0	11.6187	864.219	78.5654	803.698	442.137	803.914	718.379	992.712	718.379	609.948	1871.26	1000
TME149	P9	PAH	B	2012.95	1419.09	677.566	355.999	4778.27	885.95	2945.64	1142.24	1044.26	1712.45	815.283	1712.45	999.999	1712.45	833.561	1712.45	1815.29	4809.64	966.82	1001.66	997.261	966.693	1004.9	617.451	983.529	802.729	802.729	802.729	802.729	743.778	1000	493.508	421.543	0	11.3774	870.125	79.1022	802.729	442.137	802.967	718.471	992.906	718.471	540.749	1870.21	1000
TME152	P11	PAH	B	2014.26	1604.09	890.466	719.905	4961.72	981.368	3754.44	1493.47	1044.26	1773.02	804.792	1773.02	999.999	1773.02	830.176	1773.02	1820.89	4877.32	960.472	1007.62	997.508	960.318	1002.72	605.925	1051.02	801.794	801.794	801.794	801.794	611.591	1000	488.686	428.714	0	5.10736	879.382	79.9438	801.794	442.137	802.01	719.641	993.974	719.641	653.896	1869.36	1000
TME154	P13	CTD	B	2011	1415.24	630.387	451.96	4953.52	859.738	3294.18	1069.74	1044.26	1712.23	810.927	1712.23	999.999	1712.23	836.737	1712.23	1774.11	4779.14	968.974	1000.83	997.602	968.738	1005.12	572.11	975.352	803.395	803.395	803.395	803.395	699.127	1000	444.934	378.968	0	13.7263	866.948	78.8134	803.395	442.137	803.602	720.772	995.105	720.772	519.592	1870.99	1000
TME156	P15	CTD	B	2011.73	1427.64	593.389	235.5	4860.15	884.596	2972.93	995.612	1044.26	1693.94	805.103	1693.94	999.999	1693.94	826.386	1693.94	1762.97	4745.64	912.959	915.179	997.755	968.135	1005.24	569.222	929.151	803.42	803.42	803.42	803.42	729.201	995.612	474.456	403.587	0	10.6115	816.679	74.2436	803.42	442.137	803.614	716.257	990.591	716.257	448.951	1871.07	1000
TME157	P16	CTD	B	1856.84	1582.87	925.329	451.048	4743.98	1056.35	3323.81	1513.45	1044.26	1796.65	782.527	1796.65	999.999	1796.65	821.549	1796.65	1863.99	4818.36	969.916	1004.74	997.582	969.759	1005.85	669.773	969.718	800.753	800.753	800.753	800.753	730.56	1000	615.278	553.699	0	14.5662	840.454	76.4049	800.753	442.137	800.963	712.377	986.71	712.377	580.001	1868.34	1000
TME159	P18	CTD	B	2011.81	1624.97	924.157	639.606	4882.11	1104.75	3654.8	1539.04	1044.26	1834.84	809.323	1834.84	999.999	1834.84	824.348	1834.84	1907.02	4863.72	970.001	1006.79	997.74	969.814	1005.82	678.01	1094.13	804.363	804.363	804.363	804.363	755.745	1000	643.747	577.812	0	14.7122	864.338	78.5761	804.363	442.137	804.559	714.226	988.56	714.226	604.05	1872.01	1000
TME166	P25	CTEPH	B	1988.68	1560.14	847.091	747.296	4796.19	1027.03	3690.56	1447.51	1044.26	1726.85	782.668	1726.85	999.999	1726.85	824.535	1726.85	1796.41	4768.21	962.922	1005.51	997.318	962.715	1003.51	592.705	929.416	793.823	793.823	793.823	793.823	718.465	1000	577.987	511.079	0	7.59187	800.588	72.7807	793.823	442.137	794.055	715.894	990.226	715.894	602.505	1861.32	1000
TME169	P28	CTEPH	B	2010.53	1333.98	513.482	346.502	5125.17	778.442	3405.2	825.244	1044.26	1721.56	851.865	1721.56	999.999	1721.56	833.889	1721.56	1787.9	4790.63	862.741	865.323	997.789	965.367	1002.57	591.015	1010.31	803.804	803.804	803.804	803.804	655.902	825.244	375.562	317.888	0	10.6491	873.824	79.4386	803.804	442.137	803.996	721.523	995.857	707.271	431.038	1871.46	1000
TME170	P29	CTEPH	B	1975.51	1525.44	943.64	750.497	4832.93	1009.33	3741.07	1621.65	1044.26	1760.58	781.997	1760.58	1000	1760.58	830.548	1760.58	1805.09	4783.71	973.411	1008.63	998.334	973.258	1006.89	598.449	992.39	803.947	803.947	803.947	803.947	693.661	1000	610.967	547.214	0	18.1864	805.997	73.2725	803.947	442.137	804.092	719.405	993.741	719.405	645.312	1871.8	1000
TME171	P30	CTEPH	B	2005.41	1382.86	629.481	518.679	4962.66	824.383	3533.78	1060.21	1044.26	1722.15	813.369	1722.15	999.999	1722.15	831.937	1722.15	1786.21	4758.36	960.937	1000.9	997.868	960.751	1002.73	558.319	876.667	801.427	801.427	801.427	801.427	660.388	1000	420.242	360.904	0	5.72065	848.493	77.1358	801.427	442.137	801.612	719.751	994.085	719.751	509.254	1869.11	1000
TME173	P32	CTEPH	B	1849.13	1561.29	909.108	596.979	4779.07	1025.27	3693.22	1539.6	1044.26	1773.5	784.363	1773.5	1000	1773.5	832.411	1773.5	1817.91	4808.02	965.664	1006.98	998.025	965.532	1004.38	634.316	1022.64	802.347	802.347	802.347	802.347	710.461	1000	603.865	538.836	0	10.3617	826.501	75.1365	802.347	442.137	802.518	719.755	994.09	719.755	626.505	1870.09	1000
TME148	P8	PAH	C	1855.01	827.481	301.504	1399.15	5153.24	395.95	3786.98	242.629	1044.26	1782.49	999.999	1782.49	999.999	1782.49	833.866	1782.49	1832.7	4273.95	826.332	827.345	997.507	959.042	253.219	576.988	1046.91	797.888	797.888	797.888	797.888	364.041	242.629	59.8647	49.7579	0	4.1584	797.276	72.4796	797.888	442.137	798.104	721.936	996.269	386.438	367.897	1865.45	1000
TME151	P10	PAH	C	1902.04	937.213	474.508	1662.44	5255.51	482.155	3841.89	433.151	1044.26	1776.06	999.999	1776.06	999.999	1776.06	834.315	1776.06	1823.1	4375.12	813.692	817.801	997.538	969.646	517.648	608.76	1068.79	801.118	801.118	801.118	801.118	382.252	433.151	80.4405	68.5234	0	14.5032	802.025	72.9114	801.118	442.137	801.331	722.024	996.357	413.46	409.47	1868.69	1000
TME176	P35	CTEPH	C	1724.54	767.364	446.857	2149.5	5089.71	338.389	4006.14	274.525	1044.26	1997.25	999.999	1997.25	999.999	1997.25	831.633	1997.25	2040.36	3987.68	877.668	877.988	997.087	966.691	275.958	614.826	1092.08	799.041	799.041	799.041	799.041	341.901	274.525	50.4562	41.4378	0	11.7982	759.429	69.039	799.041	442.137	799.293	720.277	994.608	290.575	444.872	1866.46	1000
TME153	P12	PAH	D	2007.33	1170.58	991.435	2324.69	5490.74	625.99	4006.25	1289.57	1044.26	2187.51	999.999	2187.51	999.999	2187.51	845.966	2187.51	2325.4	5136.19	962.833	1018.41	997.8	962.505	1003.23	639.885	1080.4	800.776	800.776	800.776	800.776	635.803	1000	384.415	322.076	0	7.78278	948.408	85.796	800.776	442.137	800.966	724.121	998.455	724.121	758.784	1868.44	1000
TME160	P19	CTD	D	2005.22	1122.66	693.221	1492.1	5410.28	621.259	4006.42	1149.01	1044.26	1911.59	999.999	1911.59	999.999	1911.59	832.525	1911.59	1950.77	4925.88	968.399	1010.78	997.418	968.224	1003.15	623.986	1093.11	802.927	802.927	802.927	802.927	559.873	1000	302.9	259.517	0	13.0458	891.91	81.0632	802.927	442.137	803.151	721.682	996.014	721.682	699.582	1870.46	1000
TME165	P24	CTD	D	2014.58	1274.46	915.023	1385.02	5528.66	741.472	4006.51	1483.97	1044.26	1908.3	979.989	1908.3	999.999	1908.3	835.457	1908.3	1973.09	5041.49	972.616	1013.36	997.568	972.414	1006.71	666.067	1110.77	798.198	798.198	798.198	798.198	694.076	1000	492.954	425.303	0	17.3193	931.729	84.4823	798.198	442.137	798.409	722.238	996.571	722.238	772.986	1865.78	1000
TME168	P27	CTEPH	D	2011.54	1329.62	873.504	1119.83	5408	815.808	3906.99	1425.83	1044.26	1835.48	932.641	1835.48	1000	1835.48	820.884	1835.48	1931.73	4967.43	968.338	1010.19	998.143	968.187	1005.23	647.106	1100.15	799.003	799.003	799.003	799.003	731.183	1000	529.657	455.658	0	13.0824	906.287	82.3897	799.003	442.137	799.164	713.901	988.237	713.901	700.791	1866.79	1000
[truncated: 144 more columns]

## Sheet: Measured plasma metabolites
Metabolite name	KEGGID
Alanine	C00041
alpha-Ketoglutarate	C00026
Arachidonic acid	C00219
Arginine	C00062
Asparagine	C00152
Aspartate	C00049
Carnitine	C00318
Citric acid	C00158
Cystine	C00491
Decanoyl-carnitine	C03299
Dihomo-?-Linolenic acid	C03242
Docosahexanoic acid	C06429
Docosapentanoic acid	C16513
Fumaric acid	C00122
gamma-Linolenic acid (alpha)	C06426
Glucose	C00031
Glutamic acid	C00025
Glutamine	C00064
Glycine	C00037
Histidine	C00135
Hypoxanthine	C00262
Isoleucine	C20826
Isovaleryl-carnitine	C20826
Kynurenine	C00328
Lactic acid	C00186
Leucine	C00123
Linoleic acid	C01595
Linolenic acid	C06427
Lysine	C00047
Malic acid	C00149
Methionine	C00073
N,N-Dimethylglycine	C01026
Ornithine	C00515
Palmitoyl-carnitine	C02990
Phenylalanine	C00079
Proline	C00148
Propionyl-carnitine	C03017
Prostaglandine E2	C00584
Pyruvic acid	C00022
Serine	C00065
Sphingosine 1 phosphate	C06124
Succinic acid	C00042
Threonine	C00188
Tryptophan	C00078
Tyrosine	C00082
Uric acid	C00366
Valine	C00183
x(±)12(13)-DiHOME	C14829
x12(S)-HETE	C14777
x15(S)-HETE	C04742
x5-Oxoproline	C01879

## Sheet: Plasma Metabolite Fold Changes
			TME141	TME142	TME143	TME144	TME145	TME146	TME147	TME148	TME149	TME151	TME152	TME153	TME154	TME155	TME156	TME157	TME158	TME159	TME160	TME161	TME162	TME163	TME164	TME165	TME166	TME167	TME168	TME169	TME170	TME171	TME172	TME173	TME174	TME175	TME176
			P1	P2	P3	P4	P5	P6	P7	P8	P9	P10	P11	P12	P13	P14	P15	P16	P17	P18	P19	P20	P21	P22	P23	P24	P25	P26	P27	P28	P29	P30	P31	P32	P33	P34	P35
Metabolite name	KEGGID	Reaction in iEC3006	PAH	PAH	PAH	PAH	PAH	PAH	PAH	PAH	PAH	PAH	PAH	PAH	CTD-aPAH	CTD-aPAH	CTD-aPAH	CTD-aPAH	CTD-aPAH	CTD-aPAH	CTD-aPAH	CTD-aPAH	CTD-aPAH	CTD-aPAH	CTD-aPAH	CTD-aPAH	CTEPH	CTEPH	CTEPH	CTEPH	CTEPH	CTEPH	CTEPH	CTEPH	CTEPH	CTEPH	CTEPH
Alanine	C00041	EX_ala_L(e)	1.3189	1.04359	0.915211	0.933698	0.561272	0.691362	1.49828	1.57201	0.568651	1.6421	0.817943	1.75637	0.853079	1.49817	0.944732	1.07384	0.756758	1.16845	1.02051	1.60906	0.893787	0.843653	1.04843	1.16212	0.926939	1.15219	0.889268	1.07749	1.0962	1.44024	1.1362	1.01409	1.16661	0.861629	1.34853
alpha-Ketoglutarate	C00026	EX_akge	1.57732	0.917034	1.65354	1.50423	1.72386	0.908447	2.66057	2.75657	0.9792	2.40412	0.922343	4.42291	1.09246	1.39488	1.08846	0.859999	1.01995	0.717006	2.23419	1.12398	1.89337	2.3113	4.52057	2.77195	1.6255	1.33101	1.95842	1.88673	1.54227	1.24517	1.46408	0.906808	2.06858	1.6467	5.01524
Arachidonic acid	C00219	EX_arachd(e)	0.701663	0.868264	1.73757	2.58261	1.14216	1.45458	1.82831	1.36461	1.58716	0.878848	0.676599	2.22661	1.29288	0.507064	0.678401	0.669082	0.495676	1.04174	2.02193	0.826285	0.976102	0.220172	3.00477	0.356042	0.609732	0.851585	0.40817	0.406898	0.852133	0.410056	0.660457	0.750645	3.34904	1.07426	5.98022
Arginine	C00062	EX_arg_L(e)	0.582087	0.71007	0.456855	0.66863	0.470813	0.608723	0.796415	0.664855	0.753194	0.452243	0.909084	0.309953	0.697373	0.943072	0.776773	1.11579	0.308079	0.720206	0.872712	1.28291	0.503475	0.785584	0.274517	0.384315	0.699974	0.590728	0.383481	0.884581	0.606441	1.02719	0.938801	0.937782	0.682289	0.859485	0.393552
Asparagine	C00152	EX_asn_L(e)	0.991885	1.02474	1.00867	0.903097	0.797303	1.03637	1.20802	0.963973	1.00105	1.23233	0.841111	2.67186	0.811742	1.75362	0.921185	0.989018	0.723536	1.4029	1.60017	1.39538	0.975351	1.38544	0.736792	1.0446	0.544126	0.954312	1.66274	1.32529	0.950101	1.09774	0.679463	0.69446	1.39362	0.934429	0.931771
Aspartate	C00049	EX_asp_L(e)	1.13514	1.67401	1.80578	2.66899	1.37937	1.03432	2.70613	1.61486	1.16802	0.666345	1.62223	1.22745	1.05287	1.74661	1.0125	0.812589	0.890319	1.02159	1.07559	1.06632	1.14348	1.11079	0.791644	0.588459	1.06385	0.884574	0.974401	0.815326	0.473689	1.51206	0.812451	0.881559	0.707318	0.49297	0.794124
Carnitine	C00318	EX_crne	1.44656	1.55777	1.18241	1.34954	0.871103	0.907876	1.29918	1.06234	0.586118	1.5305	1.47815	3.32884	0.682797	1.07154	1.04118	1.36666	1.06527	1.03873	0.768039	1.26659	1.1031	1.66907	1.47784	0.898662	1.54157	1.12551	1.63411	1.38778	1.06159	1.12352	1.34854	1.22704	1.24798	1.23284	1.03672
Citric acid	C00158	EX_cit(e)	1.77483	1.02541	1.24358	1.00433	1.01387	1.15652	1.40782	2.01345	1.23583	2.11833	0.928452	3.23913	1.20682	1.21975	1.22522	1.13883	1.88868	1.6097	1.83063	1.30039	1.05313	1.48966	1.33333	1.841	1.3974	1.43431	1.0244	1.65624	1.45541	1.19569	1.08225	0.983112	1.4413	1.30776	2.17015
Cystine	C00491	Ex_cys_L[e]	1.761	1.32628	0.614901	0.352452	3.27339	0.385578	1.44587	2.24337	2.93603	1.77338	1.56183	1.40009	0.497948	3.32636	0.284532	2.69641	0.513604	2.62292	2.34881	2.25078	0.963177	0.804178	1.73017	0.281319	0.5729	0.35482	1.17954	0.897208	0.386956	3.29094	0.31459	0.262288	3.30418	1.8856	2.48573
Decanoyl-carnitine	C03299	EX_c10crn[e]	0.688638	0.624713	1.45064	1.01857	1.45122	1.19815	0.207664	1.43448	1.02773	1.75696	1.14224	4.79011	1.63518	0.197773	0.450163	1.60217	3.87074	3.7838	1.87128	0.206423	2.44267	0.388293	0.524739	0.618156	0.91973	1.02746	1.4244	0.366286	1.01781	0.362834	1.43963	0.917646	1.99721	2.23354	2.69124
Dihomo-?-Linolenic acid	C03242	EX_dlnlcg(e)	0.549552	1.04393	1.4054	1.66156	1.46711	1.27831	0.907629	0.893603	1.02599	0.76648	0.601175	1.088	1.19743	0.493936	0.627971	0.631115	0.724997	0.985534	1.98554	0.589662	0.649703	0.471173	4.13111	0.488906	0.675794	0.737404	0.443684	0.43302	0.702361	0.650971	0.731994	0.656179	2.49139	1.12528	1.85083
Docosahexanoic acid	C06429	EX_crvnc(e)	0.457622	0.344849	1.97255	1.65028	1.15657	1.60412	1.00269	0.573059	1.52457	0.361431	0.328186	1.95508	1.49091	0.370779	0.535383	0.328452	0.47677	0.491416	1.35218	0.608843	0.796288	0.053235	1.60071	0.37589	0.614657	0.686938	0.497953	0.274445	0.598516	0.537628	0.709897	0.403239	3.24724	1.9205	2.31128
Docosapentanoic acid	C16513	EX_dcsptn1(e)	0.524414	0.470704	2.22457	1.79727	1.17274	1.52633	0.844536	0.618721	1.95789	0.480255	0.315861	2.40018	1.34155	0.34314	0.560585	0.408665	0.531124	0.938309	2.76202	0.414678	0.779558	0.224133	3.43588	0.416278	0.67074	0.647256	0.431213	0.308559	0.85954	0.472706	0.667952	0.374682	5.83637	1.60712	2.0813
Fumaric acid	C00122	EX_fume	1.32003	0.651392	0.708411	1.36874	1.08092	1.02975	1.52284	1.98172	1.15171	1.87906	0.704288	3.14418	1.11021	1.48229	1.10273	0.907832	1.18058	0.822453	1.97652	1.3889	1.31244	1.62837	1.49547	1.79011	0.872787	1.36534	1.57879	1.25938	0.979554	1.12642	1.18872	0.923194	1.619	1.12898	3.03975
gamma-Linolenic acid (alpha)	C06426	EX_lnlnca(e)	0.483364	0.244743	1.6971	0.685313	2.21181	3.25198	0.635789	0.409701	2.32372	0.112519	0.147787	2.34485	3.73681	0.145851	1.05574	0.483792	0.362829	0.653142	3.73659	0.510871	1.03357	0.280468	3.11073	0.498093	0.30004	0.292599	0.306638	0.320326	1.04761	0.78777	0.482681	0.318527	2.56854	1.49745	1.93363
Glucose	C00031	Ex_glc-D[e]	1.01376	1.05336	1.07996	1.0567	0.853314	0.849216	1.17049	1.2225	0.903882	1.1251	0.900865	1.0644	0.920916	0.85531	0.879953	1.1621	0.982968	0.867854	0.93129	1.18586	1.1174	1.09687	1.12239	1.42961	1.61514	0.935691	1.34378	0.850777	1.02304	0.978988	0.776144	0.995387	0.973088	1.45995	1.21327
Glutamic acid	C00025	EX_glu_L(e)	3.49856	2.47868	4.4837	9.10531	3.31955	1.55545	13.7122	7.00979	1.95215	4.55267	2.18397	2.23933	1.91947	1.86213	2.10958	1.83677	2.52664	1.92809	2.34693	3.10273	2.52166	2.94678	8.04004	1.9015	3.09049	2.39909	1.64565	2.81604	1.06771	2.25841	1.65518	1.1582	2.39863	1.62987	6.59845
Glutamine	C00064	EX_gln_L(e)	1.21727	1.25943	0.880174	0.87997	1.01726	1.10854	0.980813	0.864177	1.21111	1.33487	1.10716	1.2368	1.30027	0.976202	1.15291	1.12301	0.901191	0.939257	1.04365	1.05251	1.11662	1.19963	0.677818	1.06075	1.08059	1.09967	1.06999	1.07492	1.06469	1.22988	1.03469	0.94016	1.13977	1.14374	0.729676
Glycine	C00037	EX_gly(e)	1.4277	0.926538	1.05112	0.655772	1.53692	1.20901	0.632414	1.0418	1.58643	0.9937	1.04107	1.58016	1.22296	1.43992	1.17995	1.39141	0.623044	1.51171	0.751199	1.29037	0.797471	1.09175	0.821809	1.3168	0.628566	0.835744	1.32299	1.24387	0.849267	1.06461	0.880934	1.08701	1.31459	1.67571	0.891715
Histidine	C00135	EX_his_L(e)	0.598045	0.600751	0.624297	0.575378	0.450722	0.557901	0.498103	0.554598	0.412206	0.572542	0.554862	0.723876	0.609647	1.20604	0.698014	0.597688	0.354363	0.689292	0.503034	0.870264	0.496289	0.485802	0.43476	0.589925	0.445201	0.761677	0.922283	0.717663	1.0327	0.762951	0.753412	0.854067	1.03131	0.970123	0.311793
Hypoxanthine	C00262	EX_hxan(e)	3.01805	1.4108	4.88892	4.24692	4.61799	6.58337	16.719	4.08445	3.59585	11.597	4.8006	9.22774	4.24118	2.77946	2.86491	3.20277	2.99017	1.68014	6.51355	5.39449	14.568	6.47194	5.90716	2.76755	7.33489	3.72036	6.14683	4.14276	2.41968	3.92449	2.31645	2.82244	2.06112	1.30263	10.3392
Isoleucine	C20826	EX_ile_L(e)	0.88174	1.1852	1.08886	0.915135	0.54905	0.902594	0.559943	1.11529	0.432917	0.366513	0.678288	1.35165	0.869077	1.17003	0.840846	0.633505	0.474626	0.606899	0.829173	0.986238	0.788271	0.502247	0.59971	0.531012	0.779857	1.11454	0.612534	0.722788	0.976239	1.51521	1.02577	0.890325	0.79038	0.927433	0.733657
Isovaleryl-carnitine	C20826	EX_ivcrn[e]	0.904374	1.66262	1.54193	1.20773	0.480933	0.681589	0.924371	1.00129	0.603866	0.424314	1.67505	2.25194	0.416679	1.1231	1.39322	0.566601	0.984361	0.753046	0.811455	0.674188	0.647765	1.10344	2.50042	0.81718	0.898246	1.43224	0.925687	0.581778	1.07447	2.24272	0.930197	0.933665	1.79509	1.19598	1.01717
Kynurenine	C00328	EX_lkynre	1.71927	1.64258	0.838414	1.2502	1.58815	1.50233	0.88205	2.70634	2.00638	0.978092	0.956806	2.15124	0.99589	1.67933	3.11296	1.92093	3.5042	1.82665	1.06677	1.06111	2.02664	1.73592	2.89349	2.06999	3.5813	1.40972	6.36892	2.48909	1.01686	1.77379	1.28406	1.71992	0.881613	1.57452	2.3163
Lactic acid	C00186	Ex_lac-L[e]	1.61146	1.04924	1.32716	1.547	1.23608	1.54496	2.56565	2.3689	0.867139	4.216	1.90912	3.36083	1.20452	1.79298	0.910332	1.12583	1.60325	0.924707	1.99395	1.77749	1.67403	1.69911	2.77278	1.64404	1.06863	1.58502	1.1159	1.08407	1.28502	1.27847	1.49092	1.26652	1.33559	1.08531	3.5181
Leucine	C00123	EX_leu_L(e)	1.04545	1.05415	1.0188	1.01889	0.593539	0.838733	0.501135	0.965155	0.521478	0.337585	0.637496	0.914989	0.810675	1.16094	0.821037	0.473678	0.56499	0.570778	0.775721	0.866579	0.738989	0.406993	0.587291	0.47226	0.70545	1.20107	0.601665	0.650947	0.92677	1.40738	1.08134	0.818312	0.841154	0.891364	0.602038
Linoleic acid	C01595	EX_lnlc(e)	0.297053	0.489962	2.30277	0.257401	1.77689	2.61945	0.423563	0.28077	2.00182	0.137261	0.249141	2.44468	4.34206	0.0830714	0.828012	0.526047	0.281073	0.83106	3.61691	0.219389	0.977575	0.260588	2.7457	0.374782	0.481199	0.258537	0.345654	0.162126	0.54768	0.688258	0.237684	0.318041	1.56374	2.16388	1.86777
Linolenic acid	C06427	EX_lnlnca(e)	0.458784	0.176135	1.45637	1.19852	1.69586	2.72192	0.572167	0.359971	1.94243	0.121065	0.111988	2.03257	3.06976	0.191119	0.981856	0.500346	0.368124	0.652286	3.08748	0.5111	0.987424	0.272155	2.40847	0.446624	0.341395	0.279287	0.307576	0.304973	0.910335	0.734898	0.40577	0.300229	2.77247	1.27365	1.68814
Lysine	C00047	EX_lys_L(e)	1.41328	1.37571	0.927369	1.19868	0.852872	1.03614	0.865643	1.3392	0.872908	0.932999	0.759088	1.36181	1.26353	1.99129	0.979336	1.09456	0.623983	0.972584	1.54502	1.76781	1.34373	0.983987	0.910027	0.731373	0.768326	1.08154	0.995686	1.08379	0.903243	1.5293	1.1875	0.850552	1.46521	0.920055	0.949637
Malic acid	C00149	EX_male	1.99322	0.996495	1.254	1.42568	0.79339	1.122	2.21484	2.8998	1.28814	3.35329	1.09828	5.71995	1.1379	1.62124	1.13096	0.8882	1.45056	1.97512	3.64587	1.37701	1.87926	3.08724	2.68517	2.69201	1.39464	1.48388	2.17933	1.83374	1.42608	1.22288	1.44868	0.778502	2.07817	1.466	4.56436
Methionine	C00073	EX_met_L(e)	1.0357	1.06147	0.690936	0.745921	0.647866	0.673918	0.507322	0.727101	0.513525	0.62014	0.640723	2.03509	0.680014	1.42134	0.790763	0.73072	0.489867	0.55321	0.985934	1.05817	0.799739	0.755015	0.607144	0.681494	0.465072	1.04798	0.798283	0.901985	0.866482	1.45886	1.0895	0.874861	0.955147	0.916463	0.82147
N,N-Dimethylglycine	C01026	EX_dmgly	1.00456	1.05817	0.997766	1.065	0.961016	1.02489	1.01546	1.04052	1.00091	0.929874	1.01026	1.03054	1.07081	1.00477	0.971273	1.05662	1.02518	0.942569	0.986735	1.00538	1.00822	1.00213	1.09852	0.997528	1.13274	1.02311	1.08933	1.04896	0.963813	0.990872	1.00213	1.02105	1.04342	1.04293	1.03477
Ornithine	C00515	EX_orn(e)	1.85317	1.84111	1.53238	1.2396	1.52557	1.22081	1.15748	1.51231	1.56686	1.60119	0.914843	1.81125	1.89063	2.22913	1.65363	1.18666	1.43706	1.15079	1.86252	1.6339	1.91297	1.99152	1.67247	1.31587	1.15177	1.32457	1.59464	1.99946	1.38333	1.86425	1.15786	1.05459	1.50127	1.39061	1.4608
Palmitoyl-carnitine	C02990	EX_pmtcrne	1.42264	1.11272	0.975072	1.47676	1.06312	0.706243	0.846934	0.959537	1.27543	1.23466	1.18848	2.74956	0.965829	0.670696	0.885415	0.664297	1.25748	1.62271	1.00898	0.877784	2.67933	1.13175	0.862702	0.97348	2.36633	1.3455	1.23637	0.778056	1.26348	0.798327	1.12565	1.35061	3.32043	1.48377	2.34259
Phenylalanine	C00079	EX_phe_L(e)	1.05807	0.962224	0.864893	1.04714	0.816682	0.818438	0.587368	1.05841	0.708874	0.605732	0.779407	1.57577	0.903306	1.20041	1.17739	0.813298	0.873673	0.830942	1.2152	1.26123	1.11804	1.03444	0.916007	0.936706	0.933679	1.0849	2.03775	0.912008	1.20414	1.43489	1.67463	1.121	0.925282	1.10364	1.04489
Proline	C00148	EX_pro_L(e)	1.42181	1.19432	0.716933	0.649954	0.524254	0.549154	1.34632	1.20707	0.567913	1.39179	0.94363	0.629488	0.566207	1.10667	1.42062	0.868803	0.826997	0.853014	0.526941	1.49716	0.969837	1.75875	0.963322	0.649305	0.799441	1.38491	1.154	0.806034	0.85401	1.82156	1.00877	0.912452	1.4122	1.23302	0.572484
Propionyl-carnitine	C03017	EX_PCRN	0.874924	1.46795	1.34097	1.45181	0.635437	0.74899	1.08376	1.44935	0.525679	0.84134	1.38336	3.13479	0.560951	1.04737	0.955962	1.3167	1.01424	0.840617	0.880379	2.06854	1.13658	1.67506	5.17065	0.759457	2.66507	1.4078	2.46422	1.45783	1.23869	1.38371	1.35286	0.907347	1.24415	0.956896	1.25017
Prostaglandine E2	C00584	EX_prostge2(e)	0.849164	0.592663	0.975879	0.952073	0.615592	0.502516	1.1311	0.694258	0.618448	2.90565	0.502516	0.674503	0.582877	0.591242	0.502516	1.54689	0.662915	0.589107	0.622709	0.569352	0.650404	0.806995	1.34001	0.777438	0.954924	0.769776	0.662307	0.60832	0.84772	0.597921	0.772457	0.699759	1.04064	0.623288	6.03386
Pyruvic acid	C00022	EX_pyr(e)	1.64691	1.34486	1.77797	1.03607	1.2252	1.17934	2.10684	2.60721	0.805344	3.15313	1.33979	3.28228	1.52711	1.78246	0.970378	1.27216	1.56536	1.4447	3.23633	2.38168	1.98637	1.42457	1.7399	1.93425	1.59934	1.4652	1.11378	1.03702	1.6769	1.48024	1.18907	1.20866	1.26162	0.91277	2.12996
Serine	C00065	EX_ser_L(e)	1.16056	1.02168	1.17093	0.713798	1.04979	1.30577	0.86902	1.03007	1.08006	1.13145	0.98546	1.72228	0.89819	1.8234	1.43212	1.06862	0.790887	0.964651	1.09245	1.46145	0.93354	0.924974	0.728457	1.12988	0.563652	0.932233	1.04601	1.30455	0.796664	1.33936	0.771645	1.13618	1.28727	0.847184	0.859326
Sphingosine 1 phosphate	C06124	EX_sphs1p(e)	2.34119	1.77066	2.06343	2.61882	2.09979	1.76521	3.11401	3.32614	1.78477	2.4689	1.85975	2.26789	3.04482	1.37579	1.70591	1.23766	1.6811	1.33452	2.58401	2.6957	3.3571	2.5022	2.50135	2.40431	1.76292	2.13392	1.24729	2.38609	2.12657	1.96774	2.0652	2.37966	1.46926	1.47228	4.05135
Succinic acid	C00042	EX_succ(e)	1.07254	0.600712	0.69987	1.51718	0.636484	1.24429	1.40316	1.48136	0.683077	1.47044	1.12986	2.98593	1.12452	0.776501	0.747199	0.825016	1.06256	0.812756	1.57473	0.875233	1.63325	0.987903	1.16905	1.27116	1.12806	1.06955	1.74403	1.11149	0.925167	1.05848	1.11612	0.803116	1.15621	1.06009	2.6065
Threonine	C00188	EX_thr_L(e)	0.968803	1.04317	1.08582	1.0195	0.776324	1.24826	0.724733	1.50805	0.976423	1.21067	0.814888	1.39085	0.884713	1.96674	1.24048	0.996074	0.784044	0.892877	1.01329	1.90146	0.869529	0.930805	0.570305	0.949703	0.6941	1.08079	1.03396	1.03392	0.790505	1.33756	0.777321	0.999866	1.2884	0.849653	0.744617
Tryptophan	C00078	EX_trp_L(e)	1.07209	0.957858	0.899874	1.01278	0.752585	0.838924	0.847573	0.970576	0.795597	0.995251	0.943372	1.03022	0.692279	0.95422	0.796855	0.664415	0.742676	0.618492	0.730313	0.947664	0.895968	0.715787	0.653202	0.793213	0.88336	0.95226	0.550047	1.10173	0.815388	1.02788	1.02106	1.12292	0.653327	0.885564	1.04785
Tyrosine	C00082	EX_tyr_L(e)	1.62503	1.11484	0.774602	0.970399	0.894416	0.71869	0.7068	1.19364	0.495591	0.905554	0.651918	1.48742	0.85438	1.18175	1.05145	0.86223	1.02556	0.679208	1.61066	1.28515	1.27922	1.40895	0.960745	1.33606	0.795981	1.1099	1.02137	0.945343	1.22366	2.06886	1.75151	0.836967	0.821745	1.30182	1.17922
Uric acid	C00366	EX_urate(e)	1.92625	1.57116	1.5968	2.34067	1.20052	1.33821	0.856666	2.19016	0.923369	1.29555	1.12055	2.38461	1.71804	1.28026	1.25457	1.14396	1.43964	1.356	1.26942	0.981782	1.19991	1.80807	1.12199	1.47495	1.50479	1.41673	1.09787	2.57035	1.11428	1.35017	1.54828	0.965845	1.84059	1.21071	2.31631
Valine	C00183	EX_val_L(e)	1.05142	1.04178	1.15554	1.19962	0.640476	0.840946	0.646254	1.28846	0.570783	0.472599	0.736546	0.72214	0.823166	1.41524	0.880859	0.615037	0.601126	0.607615	0.812796	1.00306	0.910368	0.367596	0.784963	0.60075	0.872781	1.18696	0.682781	0.745142	0.847973	1.45572	1.03833	0.904148	0.879197	0.848449	0.664714
x(±)12(13)-DiHOME	C14829	EX_12(13)DHOME	0.702261	1.29218	1.43959	0.729294	0.654269	0.886892	0.712464	1.72128	0.653827	0.638265	0.610257	1.17606	2.13962	0.630985	0.928404	0.89656	0.752434	0.674516	0.752323	0.827862	0.656805	1.34783	0.703347	0.714809	0.738424	2.33749	3.1205	1.30587	0.813918	1.02166	0.879512	1.12151	1.14537	1.27363	0.800555
x12(S)-HETE	C14777	EX_12HETE	1.13097	1.42278	1.88822	10.2242	1.50621	1.13843	3.23254	2.51917	3.51059	1.39023	1.26371	1.24277	3.26043	1.07946	1.02925	1.26315	1.48083	1.41211	4.03799	1.68878	2.23152	1.21019	1.93351	1.00557	0.978461	1.12709	0.99558	1.87759	1.39775	1.18869	1.39343	1.07183	2.23135	1.11622	97.3023
x15(S)-HETE	C04742	EX_15HETE	0.949943	1.05899	1.00586	2.6891	1.48082	1.03714	2.06742	1.09705	2.06043	0.883952	0.955925	1.37009	1.1145	0.891619	0.876924	0.975678	0.879869	0.886627	1.55184	0.959726	1.39161	0.892598	0.919991	0.894764	0.893401	0.831708	1.09166	0.831708	0.949283	0.876192	0.891447	0.88484	2.24363	0.894734	13.4377
x5-Oxoproline	C01879	EX_5oxoe	1.552	1.67724	1.37639	1.44778	1.05635	1.11769	1.20775	1.39341	1.26304	0.99936	0.859199	1.92098	1.49193	1.37912	1.30336	1.16964	1.23729	1.17656	1.51226	1.07369	1.57214	1.32887	1.55042	1.12713	1.43594	0.985832	1.28323	1.60309	1.40754	1.15573	1.32419	0.948455	1.20036	1.08963	1.59481

## Sheet: Upper and Lower Bounds
ub - upper bound			P1		P2		P3		P4		P5		P6		P7		P8		P9		P10		P11		P12		P13		P14		P15		P16		P17		P18		P19		P20		P21		P22		P23		P24
lb - lower bound			TME141		TME142		TME143		TME144		TME145		TME146		TME147		TME148		TME149		TME151		TME152		TME153		TME154		TME155		TME156		TME157		TME158		TME159		TME160		TME161		TME162		TME163		TME164		TME165
			Ib	Ub	Ib	Ub	Ib	Ub	Ib	Ub	Ib	Ub	Ib	Ub	Ib	Ub	Ib	Ub	Ib	Ub	Ib	Ub	Ib	Ub	Ib	Ub	Ib	Ub	Ib	Ub	Ib	Ub	Ib	Ub	Ib	Ub	Ib	Ub	Ib	Ub	Ib	Ub	Ib	Ub	Ib	Ub	Ib	Ub	Ib
Metabolite name	KEGGID	Reaction in iEC3006	PAH		PAH		PAH		PAH		PAH		PAH		PAH		PAH		PAH		PAH		PAH		PAH		CTD-aPAH		CTD-aPAH		CTD-aPAH		CTD-aPAH		CTD-aPAH		CTD-aPAH		CTD-aPAH		CTD-aPAH		CTD-aPAH		CTD-aPAH		CTD-aPAH		CTD-aPAH
Alanine	C00041	EX_ala_L(e)	13.1324	13.176	10.3911	10.4256	9.11285	9.14309	9.29692	9.32777	2.23545	8.97149	4.81877	8.97885	14.9186	14.9681	15.6526	15.7046	2.26484	9.08944	16.3505	16.4048	7.3299	8.9885	17.4884	17.5464	7.64477	9.37461	14.9174	14.9669	9.40679	9.438	10.6923	10.7278	6.02809	9.07214	11.6344	11.673	10.1614	10.1951	16.0216	16.0747	8.89953	8.92906	7.5603	9.27103	10.4393	10.4739	11.5713
alpha-Ketoglutarate	C00026	EX_akge	108.855	202.289	81.3688	99.5146	97.813	228.377	88.9806	207.755	84.977	255.095	80.6069	98.5828	104.921	419.955	108.707	435.109	96.5387	96.6006	94.8082	379.476	81.8399	100.091	87.2104	785.397	96.9349	118.552	110.016	165.13	96.5796	118.117	67.8294	101.809	100.556	100.62	42.4135	99.0284	88.1071	352.655	110.813	110.884	93.3332	280.179	91.1477	364.825	89.136	802.739	81.9856
Arachidonic acid	C00219	EX_arachd(e)	-0.550809	0.392038	-0.480129	0.485123	-0.111332	0.97083	-0.164268	1.44298	-0.363932	0.638155	-0.231389	0.812715	-0.0728375	1.02153	-0.269559	0.762444	-0.175145	0.886788	-0.475639	0.491037	-0.561442	0.378034	-0.190532	1.24407	-0.29999	0.722367	-0.633366	0.28331	-0.560677	0.379041	-0.564631	0.373834	-0.638197	0.276948	-0.406533	0.58205	-0.20982	1.12971	-0.497939	0.461668	-0.43438	0.545375	-0.755077	0.123016	-0.14119	1.67885	-0.697435
Arginine	C00062	EX_arg_L(e)	2.88559	2.89394	3.52004	3.53023	2.26477	2.27133	3.31461	3.32421	2.33397	2.34073	3.01763	3.02637	3.94809	3.95952	3.2959	3.30544	3.73382	3.74463	2.24191	2.2484	4.50662	4.51967	1.53654	1.54098	3.4571	3.46711	4.67511	4.68864	3.85071	3.86186	5.53134	5.54735	1.52725	1.53167	3.57029	3.58063	4.32631	4.33884	6.35978	6.37819	2.49589	2.50312	3.89439	3.90567	1.36087	1.36481	1.90517
Asparagine	C00152	EX_asn_L(e)	-10.0812	9.91885	-9.75255	10.2474	-9.91332	10.0867	-10.969	9.03097	-12.027	7.97303	-9.63633	10.3637	-7.91984	12.0802	-10.3603	9.63973	-9.98954	10.0105	-7.67672	12.3233	-11.5889	8.41111	-3.74271	26.7186	-11.8826	8.11742	-2.46377	17.5362	-10.7881	9.21185	-10.1098	9.89018	-12.7646	7.23536	-5.97097	14.029	-3.99832	16.0017	-6.04618	13.9538	-10.2465	9.75351	-6.14557	13.8544	-12.6321	7.36792	-9.55397
Aspartate	C00049	EX_asp_L(e)	-8.6486	11.3514	-3.25987	16.7401	-1.94216	18.0578	-3.74673	26.6899	-6.20634	13.7937	-9.6568	10.3432	-3.69532	27.0613	-3.85145	16.1486	-8.3198	11.6802	-13.3365	6.66345	-3.77769	16.2223	-7.7255	12.2745	-9.47131	10.5287	-2.53388	17.4661	-9.87504	10.125	-11.8741	8.12589	-11.0968	8.90319	-9.78415	10.2159	-9.24406	10.7559	-9.3368	10.6632	-8.56516	11.4348	-8.8921	11.1079	-12.0836	7.91644	-14.1154
Carnitine	C00318	EX_crne	13.6245	13.7241	14.6719	14.7792	11.1366	11.2181	12.7107	12.8037	6.56362	9.91744	7.69578	9.47475	12.2364	12.3259	10.0057	10.0789	1.65611	9.45327	14.4151	14.5205	13.922	14.0238	31.3528	31.5821	3.21547	9.71698	10.0923	10.1661	9.8064	9.87813	12.8719	12.9661	10.0333	10.1067	9.7833	9.85486	5.06367	9.47273	11.9294	12.0167	10.3896	10.4656	15.7202	15.8352	13.9191	14.0209	7.61767
Citric acid	C00158	EX_cit(e)	2.48062	2.48069	1.43318	1.43323	1.73811	1.73816	1.40372	1.40376	1.41705	1.41709	1.61643	1.61648	1.96766	1.96772	2.81413	2.81422	1.72728	1.72733	2.96072	2.96081	1.29767	1.2977	4.52721	4.52735	1.68674	1.68679	1.7048	1.70485	1.71245	1.7125	1.59171	1.59176	2.63974	2.63982	2.24982	2.24989	2.5586	2.55868	1.81751	1.81757	1.47192	1.47196	2.08205	2.08211	1.86354	1.8636	2.57311
Cystine	C00491	Ex_cys_L[e]	-4.42628	-4.41104	-12.4772	-12.4343	-25.6519	-25.5636	-30.5124	-30.4074	-5.65772	23.5018	-29.899	-29.7961	-10.2624	-10.2271	-8.2554	4.49168	-6.9386	19.003	-4.19702	-4.18258	-11.3608	-4.85216	-11.1102	-11.072	-27.8179	-27.7221	-6.68115	29.3754	-31.7703	-31.661	-6.86837	12.853	-27.5279	-27.4332	-7.0608	11.4967	-7.8848	6.43774	-8.22822	4.62843	-19.2019	-19.1358	-22.1465	-22.0703	-4.99723	-4.98003	-31.8298
Decanoyl-carnitine	C03299	EX_c10crn[e]	-13.1136	6.88638	-13.7529	6.24713	-5.4936	14.5064	-9.81425	10.1857	-5.48783	14.5122	-8.01851	11.9815	-17.9234	2.07664	-5.65523	14.3448	-9.72273	10.2773	-2.43042	17.5696	-8.57757	11.4224	-2.08764	47.9011	-3.64824	16.3518	-18.0223	1.97773	-15.4984	4.50163	-3.97828	16.0217	-2.58348	38.7074	-2.64285	37.838	-1.28724	18.7128	-17.9358	2.06423	-4.09387	24.4267	-16.1171	3.88293	-14.7526	5.24739	-13.8184
Dihomo-?-Linolenic acid	C03242	EX_dlnlcg(e)	-0.13561	-0.0305002	-0.0893885	-0.0201044	-0.0555926	-0.0125034	-0.0316427	-0.00711678	-0.0498229	-0.0112057	-0.0674752	-0.0151759	-0.102132	-0.0229705	-0.103443	-0.0232655	-0.0910653	-0.0204816	-0.115328	-0.0259386	-0.130784	-0.0294147	-0.0852682	-0.0191777	-0.0750369	-0.0168766	-0.14081	-0.0316697	-0.128278	-0.0288512	-0.127985	-0.0287851	-0.119207	-0.0268109	-0.094848	-0.0213323	-0.0013515	-0.000303968	-0.13186	-0.0296568	-0.126247	-0.0283942	-0.142938	-0.0321484	-0.0226321	0.0448132	-0.14128
Docosahexanoic acid	C06429	EX_crvnc(e)	-4.44384e-12	4.49973e-13	-4.76875e-12	3.39085e-13	-7.90899e-14	1.93958e-12	-1.00759e-12	1.6227e-12	-2.43005e-12	1.13724e-12	-1.14059e-12	1.57731e-12	-2.8734e-12	9.85934e-13	-4.11124e-12	5.63481e-13	-1.36979e-12	1.49909e-12	-4.72098e-12	3.5539e-13	-4.81676e-12	3.227e-13	-1.29413e-13	1.92241e-12	-1.46677e-12	1.46599e-12	-4.69404e-12	3.64582e-13	-4.21979e-12	5.26434e-13	-4.81599e-12	3.22962e-13	-4.38867e-12	4.68801e-13	-4.34647e-12	4.83202e-13	-1.86649e-12	1.32957e-12	-4.00814e-12	5.98666e-13	-3.46808e-12	7.82979e-13	-5.60894e-12	5.23453e-14	-1.15041e-12	1.57396e-12	-4.67932e-12
Docosapentanoic acid	C16513	EX_dcsptn1(e)	-7.37181e-12	-3.06063e-12	-7.64013e-12	-3.17203e-12	-2.24576e-12	4.65797e-13	-1.0128e-12	-4.20494e-13	-4.13286e-12	-1.71588e-12	-2.36638e-12	-9.82473e-13	-5.77252e-12	-2.39664e-12	-6.90066e-12	-2.86502e-12	-2.104e-13	-8.73538e-14	-7.59241e-12	-3.15222e-12	-8.4137e-12	-3.4932e-12	-2.08145e-12	8.30044e-13	-3.28951e-12	-1.36574e-12	-8.27742e-12	-3.43662e-12	-7.1911e-12	-2.9856e-12	-7.95007e-12	-3.30071e-12	-7.33828e-12	-3.04671e-12	-5.30405e-12	-2.20213e-12	-1.80876e-12	1.58057e-12	-7.92003e-12	-3.28824e-12	-6.09715e-12	-2.53141e-12	-8.87196e-12	-3.68346e-12	-1.45402e-12	2.97826e-12	-7.91203e-12
Fumaric acid	C00122	EX_fume	-141.706	-141.695	-365.363	-196.718	-322.999	-215.315	-131.553	-131.543	-191.536	-191.521	-202.198	-202.182	-99.4396	-99.4315	-3.8105	-3.81019	-176.783	-176.769	-25.2038	-25.2017	-351.033	-189.002	-66.281	238.426	-185.432	-185.417	-107.89	-107.882	-186.99	-186.975	-250.367	-204.83	-170.767	-170.753	-294.48	-196.304	-4.89395	-4.89356	-127.353	-127.343	-143.286	-143.275	-77.4476	-77.4414	-105.143	-105.134	-43.7415
gamma-Linolenic acid (alpha)	C06426	EX_lnlnca(e)	-3.30202	-2.416	-3.90759	-2.85908	-1.1647	-0.852182	-1.71716	-1.2564	-0.651622	-0.476774	-0.787119	1.13168	-3.0591	-2.23826	-3.51373	-2.5709	-0.123335	-0.0902411	-4.02558	-2.9454	-4.04502	-2.95963	-1.05407	0.0510567	-0.697929	1.67695	-3.87549	-2.83559	-2.18135	-1.59603	-3.21298	-2.35085	-3.49626	-2.55812	-2.88745	-2.11267	-0.693924	1.70473	-3.18993	-2.33399	-2.16942	-1.58731	-3.70187	-2.70856	-0.889561	0.640307	-3.32807
Glucose	C00031	Ex_glc-D[e]	-11.3912	-5.38498	-10.9339	-5.16878	-10.6267	-5.02353	-10.8953	-5.15054	-13.2445	-6.26105	-13.2918	-6.28343	-9.58098	-4.52921	-8.98034	-4.24527	-12.6604	-5.98494	-10.1052	-4.77704	-12.6952	-6.00141	-10.8064	-5.10851	-12.4637	-5.89193	-13.2214	-6.25015	-12.9368	-6.1156	-9.67788	-4.57502	-11.7469	-5.55312	-13.0765	-6.18166	-12.3438	-5.83529	-9.40353	-4.44533	-10.1942	-4.81911	-10.4313	-4.93121	-10.1365	-4.79184	-6.5881
Glutamic acid	C00025	EX_glu_L(e)	189.38	443.742	111.811	336.84	80.9022	731.176	246.439	1402.35	119.794	481.186	126.297	155.011	247.419	2236.12	316.205	952.598	158.508	194.545	328.587	494.949	118.22	277.005	202.028	202.876	173.171	173.898	167.998	168.703	171.29	210.233	99.4259	232.968	205.154	251.796	121.764	227.083	211.735	212.624	195.946	365.427	227.5	228.454	265.853	266.969	217.607	1238.28	171.55
Glutamine	C00064	EX_gln_L(e)	-0.00134856	-0.00134332	-0.00127591	-0.00127095	-0.00192933	-0.00192184	-0.00192968	-0.00192219	-0.00169315	-0.00168657	-0.00153588	-0.00152991	-0.00175594	-0.00174912	-0.00195689	-0.00194929	-0.00135917	-0.00135388	-0.00114594	-0.00114149	-0.00153826	-0.00153228	-0.00131491	-0.0013098	-0.00120556	-0.00120087	-0.00176389	-0.00175703	-0.00145943	-0.00145376	-0.00151095	-0.00150508	-0.00189312	-0.00188577	-0.00182754	-0.00182044	-0.00164768	-0.00164128	-0.00163241	-0.00162607	-0.00152196	-0.00151605	-0.00137895	-0.00137359	-0.00227797	-0.00226912	-0.00161822
Glycine	C00037	EX_gly(e)	112.972	113.005	65.9845	80.6706	83.1745	83.1981	31.1344	72.6676	121.615	121.65	95.6681	95.6953	25.0212	75.0849	82.437	82.4604	125.533	125.568	78.6306	78.653	82.3787	82.4021	125.037	125.072	96.7716	96.7991	113.94	113.972	93.3688	93.3953	110.101	110.132	19.7204	78.9039	119.621	119.655	59.4418	59.4586	102.106	102.135	50.4825	75.7453	86.3894	86.4139	65.0291	65.0475	104.197
Histidine	C00135	EX_his_L(e)	-0.00260843	-0.00223823	-0.0026034	-0.00223391	-0.00255959	-0.00219632	-0.00265061	-0.00227442	-0.00288254	-0.00247343	-0.00268312	-0.00230232	-0.00279438	-0.00239779	-0.00268927	-0.00230759	-0.0029542	-0.00253492	-0.00265588	-0.00227894	-0.00268878	-0.00230717	-0.00237431	-0.00203734	-0.00258685	-0.00221971	-0.00162493	-0.0011408	-0.00242243	-0.00207863	-0.0026091	-0.0022388	-0.00306182	-0.00262727	-0.00243866	-0.00209255	-0.00278521	-0.00238991	-0.00210195	-0.00180363	-0.00279776	-0.00240068	-0.00281727	-0.00241743	-0.00291224	-0.00249892	-0.00262354
Hypoxanthine	C00262	EX_hxan(e)	-0.000431544	0.00127953	-0.000767386	-0.000740536	-0.000266402	0.00363094	-0.000306674	0.00282404	-0.000282032	0.00329042	-0.000197835	0.0057606	-7.79003e-05	0.0184996	-0.000318873	0.00261984	-0.000362201	0.00200574	-0.000112306	0.012062	-0.000271304	0.00351993	-0.000141142	0.00908419	-0.000307089	0.00281683	-0.000468587	0.000979664	-0.000454611	0.00108706	-0.000406654	0.0015117	-0.000435567	0.00124449	-0.000416588	-0.000402012	-0.000199955	0.00567285	-0.000241435	0.00426637	-8.94027e-05	0.0157961	-0.000201241	0.00562056	-0.000220482	0.00491071	-0.000470604
Isoleucine	C20826	EX_ile_L(e)	-48.9266	-20.4119	-25.4639	-24.788	-28.4747	-27.7188	-74.5886	6.60079	-45.3447	-44.1411	-34.2959	-33.3855	-72.0069	-17.5239	-44.2382	-10.766	-53.8715	-42.9067	-66.3641	-34.786	-41.3058	-40.2094	-20.2621	-19.7242	-53.015	-17.2026	-25.9381	-25.2496	-47.0933	-24.6848	-42.7053	-41.5717	-71.5059	-23.2026	-43.5368	-42.3812	-36.5904	-35.6191	-41.1864	-21.5886	-71.9504	-3.68634	-46.8074	-45.5649	-43.7615	-42.5999	-45.9084
Isovaleryl-carnitine	C20826	EX_ivcrn[e]	-10.9563	9.04374	-3.37378	16.6262	-4.58068	15.4193	-7.92272	12.0773	-15.1907	4.80933	-13.1841	6.81589	-10.7563	9.24371	-9.98711	10.0129	-13.9613	6.03866	-15.7569	4.24314	-3.24954	16.7505	-4.44061	22.5194	-15.8332	4.16679	-8.76896	11.231	-6.06778	13.9322	-14.334	5.66601	-10.1564	9.84361	-12.4695	7.53046	-11.8854	8.11455	-13.2581	6.74188	-13.5224	6.47765	-8.96561	11.0344	-3.99933	25.0042	-11.8282
Kynurenine	C00328	EX_lkynre	-0.317295	-0.316977	-0.40397	-0.403565	-1.31288	-1.31157	-0.847458	-0.846608	-0.465498	-0.465032	-0.562492	-0.561928	-1.26356	-1.2623	-0.41763	0.797544	-0.563328	0.00720308	-1.15501	-1.15385	-1.17907	-1.17789	-0.525394	0.170771	-1.1349	-1.13376	-0.362435	-0.362072	-0.363079	1.25666	-0.0893699	-0.0892803	-0.322541	1.69842	-0.19593	-0.195734	-1.05478	-1.05372	-1.06118	-1.06012	-0.557696	0.0300845	-0.298472	-0.298173	-0.390619	1.00885	-0.546016
Lactic acid	C00186	Ex_lac-L[e]	-38.8165	-38.8159	-94.9846	-94.983	-67.2192	-67.2181	-45.2565	-45.2557	-76.3187	-76.3174	-45.4602	-45.4595	-38.9392	56.5097	-42.1732	36.8545	-113.178	-113.176	-23.6965	221.384	-9.07941	-9.07926	-29.7261	135.951	-79.4722	-79.4709	-20.6825	-20.6821	-108.863	-108.861	-87.3331	-87.3316	-39.6375	-39.6368	-107.426	-107.425	-0.604738	-0.604728	-22.2298	-22.2294	-32.5658	-32.5653	-30.06	-30.0595	-36.0304	77.2026	-35.5622
Leucine	C00123	EX_leu_L(e)	-0.0133059	-0.0126077	-0.0131846	-0.0124928	-0.0136774	-0.0129597	-0.0136761	-0.0129585	-0.0196053	-0.0185765	-0.0161874	-0.015338	-0.0208934	-0.019797	-0.0144252	-0.0136682	-0.0206098	-0.0195283	-0.0231732	-0.0219572	-0.0189926	-0.017996	-0.0151245	-0.0143308	-0.0165786	-0.0157086	-0.011696	-0.0110823	-0.0164341	-0.0155717	-0.0212761	-0.0201597	-0.0200033	-0.0189536	-0.0199226	-0.0188772	-0.0170658	-0.0161703	-0.0157993	-0.0149702	-0.0175778	-0.0166554	-0.0222057	-0.0210404	-0.0196924	-0.0186591	-0.0212959
Linoleic acid	C01595	EX_lnlc(e)	-0.315811	-0.130064	-0.280036	-0.115331	-0.0805333	0.0231244	-0.323165	-0.133093	-0.0413753	-0.0170401	-0.0707971	0.0473115	-0.29235	-0.120402	-0.318831	-0.131308	-0.0926405	0.000139101	-0.345444	-0.142269	-0.324696	-0.133724	-0.0758584	0.033963	-0.0427101	0.178877	-0.355494	-0.146407	-0.217345	-0.0895117	-0.273344	-0.112575	-0.318775	-0.131285	-0.21678	-0.089279	-0.0512729	0.123493	-0.330214	-0.135996	-0.189608	-0.0780887	-0.322574	-0.132849	-0.067542	0.0569533	-0.301396
Linolenic acid	C06427	EX_lnlnca(e)	-3.30202	-2.416	-3.90759	-2.85908	-1.1647	-0.852182	-1.71716	-1.2564	-0.651622	-0.476774	-0.787119	1.13168	-3.0591	-2.23826	-3.51373	-2.5709	-0.123335	-0.0902411	-4.02558	-2.9454	-4.04502	-2.95963	-1.05407	0.0510567	-0.697929	1.67695	-3.87549	-2.83559	-2.18135	-1.59603	-3.21298	-2.35085	-3.49626	-2.55812	-2.88745	-2.11267	-0.693924	1.70473	-3.18993	-2.33399	-2.16942	-1.58731	-3.70187	-2.70856	-0.889561	0.640307	-3.32807
Lysine	C00047	EX_lys_L(e)	-10.7985	-2.68157	-10.7718	-3.56658	-12.3384	-12.2559	-11.0611	-7.32476	-13.1954	-13.1071	-11.0872	-11.0131	-13.0485	-12.9612	-9.1214	-6.04026	-12.9649	-12.8782	-12.2737	-12.1916	-14.2742	-14.1787	-7.34105	-7.29195	-11.0131	-5.89045	-0.100219	-0.0995491	-11.7407	-11.6621	-10.4153	-10.3456	-15.8283	-15.7224	-11.8183	-11.7393	-5.23359	-5.19859	-11.5228	21.872	-12.0786	-2.99944	-11.6872	-11.609	-12.5379	-12.4541	-14.593
Malic acid	C00149	EX_male	-0.106409	-0.106284	-15.7573	-15.7388	-11.7138	-11.7001	-9.01816	-9.00761	-18.9465	-18.9243	-13.7865	-13.7704	-7.08957	3.36949	-5.41494	14.1123	-11.1778	-11.1647	-4.68264	21.2248	-14.1591	-14.1425	-2.74517	58.3433	-13.5369	-13.5211	-5.94737	-5.94041	-13.6459	-13.63	-17.4578	-17.4373	-8.62739	-8.6173	-0.390671	-0.390214	-4.30685	25.8137	-9.78237	-9.77092	-1.89595	-1.89373	-5.08617	17.0522	-5.84776	10.7461	-5.83291
Methionine	C00073	EX_met_L(e)	-0.00332078	-0.0030379	-0.00323204	-0.00295671	-0.00450807	-0.00412405	-0.00431871	-0.00395082	-0.00465639	-0.00425973	-0.00456667	-0.00417766	-0.00514038	-0.0047025	-0.00438353	-0.00401011	-0.00511902	-0.00468296	-0.00475187	-0.00434708	-0.00468099	-0.00428224	-0.00253827	0.000165824	-0.00454568	-0.00415845	-0.00199276	-0.00182301	-0.00416429	-0.00380955	-0.00437106	-0.00399871	-0.0052005	-0.00475749	-0.00498236	-0.00455793	-0.00349217	-0.00319469	-0.00324341	-0.00296712	-0.00413338	-0.00378128	-0.0042874	-0.00392217	-0.00479663	-0.00438802	-0.00454058
N,N-Dimethylglycine	C01026	EX_dmgly	-30.611	-30.609	-31.8585	-26.0643	-33.9018	-27.736	-28.7523	-28.7504	-35.1449	-28.753	-29.9857	-29.9837	-30.2757	-30.2737	-29.5052	-29.5032	-30.723	-30.721	-36.1983	-29.6148	-30.4356	-30.4336	-29.8119	-29.8099	-31.431	-25.7146	-30.6043	-30.6023	-34.7979	-28.4691	-29.0098	-29.0079	-29.9767	-29.9747	-35.7688	-29.2635	-34.2749	-28.0413	-30.5856	-30.5835	-30.4982	-30.4962	-30.6856	-30.6836	-27.7213	-27.7195	-33.9098
Ornithine	C00077	EX_orn(e)	-1.4683	18.5317	-1.58895	18.4111	-4.67624	15.3238	-7.604	12.396	-4.74427	15.2557	-7.79186	12.2081	-8.42516	11.5748	-4.87686	15.1231	-4.33145	15.6686	-3.98811	16.0119	-10.8516	9.14843	-1.88747	18.1125	-1.09367	18.9063	-4.48605	22.2913	-3.46373	16.5363	-8.13339	11.8666	-5.62936	14.3706	-8.49214	11.5079	-1.3748	18.6252	-3.66102	16.339	-0.870292	19.1297	-0.0848406	19.9152	-3.27527	16.7247	-6.84127
Palmitoyl-carnitine	C02990	EX_pmtcrne	-14.8577	-14.843	-22.833	-22.8104	-26.3754	-26.3492	-13.4649	-13.4516	-24.1096	-24.0857	-43.2814	-23.2822	-32.6401	-26.6791	-29.4527	-24.0737	-18.646	-18.6275	-19.6952	-19.6757	-20.8835	-20.8627	-21.5263	44.321	-29.2745	-23.9281	-44.4706	-23.9219	-31.5508	-25.7887	-41.2474	-27.4709	-19.1079	-19.0889	-9.70916	-9.69952	-25.5029	-25.4776	-31.7669	-25.9653	-9.60457	17.4646	-22.3433	-22.3211	-29.2671	-29.238	-29.058
Phenylalanine	C00079	EX_phe_L(e)	-4.74867	-3.24731	-5.23185	-3.57773	-5.72254	-3.91328	-4.80374	-3.28497	-5.96559	-4.07948	-5.95674	-4.07343	-7.12166	-4.87004	-4.74693	-3.24612	-6.5091	-4.45115	-7.02908	-4.80673	-6.15351	-4.20799	-2.13873	-1.46254	-5.52888	-3.78085	-4.03107	-2.75659	-4.14712	-2.83594	-5.98265	-4.09115	-5.67828	-3.88301	-5.8937	-4.03032	-3.95651	-2.7056	-3.72443	-2.5469	-4.44634	-3.04057	-4.86778	-3.32876	-5.46486	-3.73706	-5.3605
Proline	C00148	EX_pro_L(e)	0.0889428	0.42776	0.0747118	0.359318	0.0448483	0.215693	0.0406584	0.195542	0.0327951	0.157724	0.0343528	0.165216	0.08422	0.405046	0.0755093	0.363153	0.0355263	0.17086	0.0870644	0.418726	0.0590296	0.283896	0.0393782	0.189385	0.0354195	0.170346	0.0692287	0.332947	0.0888682	0.427401	0.0543487	0.261384	0.0517335	0.248806	0.053361	0.256633	0.0329633	0.158533	0.093656	0.450427	0.060669	0.29178	0.11002	0.52913	0.0602614	0.28982	0.0406179
Propionyl-carnitine	C03017	EX_PCRN	5.52426	5.56191	5.56117	13.0645	5.92681	11.0819	5.50005	12.9209	3.61093	4.44344	4.72912	4.76135	6.15855	7.57842	5.49071	12.899	3.31913	3.34175	5.31221	5.34842	6.11416	11.4323	0	39.8559	2.83347	4.27918	5.95179	7.32399	6.03594	6.07707	5.81954	10.8814	5.76349	7.09228	5.30765	5.34382	5.00284	6.15625	5.2243	21.0396	5.74108	8.67031	6.34578	14.9077	3.26474	62.4529	4.79521
Prostaglandine E2	C00584	EX_prostge2(e)	-4.68382e-13	-6.09179e-14	-5.72775e-13	-7.44953e-14	-4.1681e-13	-5.42104e-14	-4.26498e-13	-5.54705e-14	-5.63444e-13	-7.32816e-14	-6.09465e-13	-7.92672e-14	-3.53636e-13	-4.5994e-14	-5.31427e-13	-6.91176e-14	-5.62281e-13	-7.31305e-14	-1.40069e-13	4.79392e-14	-6.09465e-13	-7.92672e-14	-5.39467e-13	-7.01633e-14	-5.76758e-13	-7.50134e-14	-5.73354e-13	-7.45706e-14	-6.09465e-13	-7.92672e-14	-1.84413e-13	-2.39849e-14	-5.44184e-13	-7.07767e-14	-5.74223e-13	-7.46836e-14	-5.60547e-13	-7.29049e-14	-5.82263e-13	-7.57293e-14	-5.49276e-13	-7.14389e-14	-4.85544e-13	-6.315e-14	-2.68613e-13	-3.49358e-14	-4.97574e-13
Pyruvic acid	C00022	EX_pyr(e)	-3.00479	-2.99804	-5.57531	-5.56279	-1.88953	-1.88528	-8.20313	-8.18471	-6.59356	-6.57875	-6.98389	-6.96821	-4.03925	0.907143	-3.26405	5.15575	-10.1666	-10.1438	-2.69892	9.79114	-5.61838	-5.60576	-2.59272	10.8878	-4.02428	-4.01524	-1.8513	-1.84714	-8.76213	-8.74246	-6.19395	-6.18005	-3.69881	-3.6905	-4.72563	-4.71502	-2.62954	10.4976	-3.57312	3.24085	-0.115958	-0.115698	-4.8969	-4.88591	-2.21342	-2.20845	-0.559539
Serine	C00065	EX_ser_L(e)	-3.85333	-3.81867	-4.49086	-4.45047	-3.80573	-3.77151	-5.90414	-5.85104	-4.36181	-4.32258	-3.18679	-3.15813	-5.19162	-5.14492	-4.45234	-4.41229	-4.22285	-4.18487	-3.98695	-3.95109	-4.65711	-4.61522	-1.27485	-1.26338	-5.05771	-5.01222	-0.81067	-0.803379	-2.60676	-2.58331	-4.27539	-4.23694	-5.55027	-5.50036	-4.75263	-4.70989	-4.16599	-4.12852	-2.47212	-2.44989	-4.89544	-4.85141	-4.93476	-4.89038	-5.83685	-5.78435	-3.99415
Sphingosine 1 phosphate	C06124	EX_sphs1p(e)	-12.4017	9.89537	-6.65873	-6.65125	-14.0711	1.83961	-11.0869	17.9472	-13.8275	2.89405	-6.81716	-6.80951	-9.32391	32.3088	-8.72925	38.4611	-6.24919	-6.24218	-11.7602	13.5992	-4.07199	-4.06742	-12.8025	7.76948	-9.53578	30.3021	-18.1237	-18.1033	-8.53881	-8.52923	-22.1342	-22.1094	-9.25923	-9.24884	-19.322	-19.3004	-11.2363	16.9377	-10.7708	20.1768	-8.64875	39.359	-11.6037	14.5649	-11.6076	14.5403	-12.0761
Succinic acid	C00042	EX_succ(e)	10.6573	10.7059	5.96899	5.99621	6.95428	6.98599	15.0755	15.1443	6.32444	6.35328	12.3639	12.4203	13.9425	14.0061	14.7196	14.7867	6.78742	6.81837	14.6111	14.6777	11.2268	11.278	29.6698	29.8051	11.1738	11.2248	7.71572	7.75091	7.42457	7.45843	8.1978	8.23519	10.5581	10.6063	8.07598	8.11281	15.6474	15.7187	8.69678	8.73644	16.2289	16.3029	9.81633	9.8611	11.6163	11.6693	12.6309
Threonine	C00188	EX_thr_L(e)	-0.324357	-0.32402	-0.300965	-0.300653	-0.287551	-0.287253	-0.30841	-0.308091	-0.384899	-0.3845	-0.236456	-0.236211	-0.401127	-0.400711	-0.15474	-0.154579	-0.32196	-0.321626	-0.248279	-0.248021	-0.372769	-0.372383	-0.191603	-0.191404	-0.350806	-0.350443	-0.0104624	-0.0104515	-0.238903	-0.238655	-0.315778	-0.315451	-0.382471	-0.382075	-0.348238	-0.347877	-0.310362	-0.310041	-0.030995	-0.0309629	-0.355582	-0.355214	-0.336308	-0.33596	-0.449702	-0.449235	-0.330364
Tryptophan	C00078	EX_trp_L(e)	-9.26782	-9.24105	-10.4087	-10.3787	-10.9879	-10.9561	-9.86017	-9.83169	-12.459	-12.423	-11.5966	-11.5631	-11.5102	-11.477	-10.2817	-10.252	-12.0294	-11.9946	-10.0353	-10.0063	-10.5534	-10.5229	-9.68599	-9.65802	-13.0613	-13.0236	-10.4451	-10.4149	-12.0168	-11.9821	-13.3396	-13.3011	-12.5579	-12.5217	-13.7983	-13.7584	-12.6814	-12.6448	-10.5105	-10.4802	-11.0269	-10.995	-12.8265	-12.7895	-13.4516	-13.4127	-12.0532
Tyrosine	C00082	EX_tyr_L(e)	4.44028	9.77933	3.8078	5.59089	2.64569	3.88459	3.31444	4.86651	3.05492	4.48546	2.45472	3.6042	2.41411	3.54457	4.07695	5.98607	1.69271	2.48537	3.09296	4.54131	2.22665	3.26934	2.03214	11.9349	2.91817	4.28468	3.63268	6.51905	3.59127	5.27296	2.94498	4.32404	3.50284	5.14313	2.31986	3.4062	3.85089	10.5006	3.51159	7.73397	4.36924	6.41525	4.81233	7.06582	3.28147	4.81809	4.56336
Uric acid	C00366	EX_urate(e)	0.265008	0.32505	0.216155	0.265128	0.219683	0.269456	0.322022	0.394982	0.165164	0.202585	0.184107	0.22582	0.117857	0.14456	0.301316	0.369584	0.127034	0.155816	0.178238	0.218621	0.154162	0.18909	0.328067	0.402397	0.236363	0.289915	0.176135	0.216041	0.172599	0.211705	0.157382	0.19304	0.198062	0.242936	0.186554	0.228821	0.174643	0.214212	0.13507	0.165673	0.16508	0.202481	0.248749	0.305108	0.154361	0.189334	0.202919
Valine	C00183	EX_val_L(e)	-0.0816585	-0.0354545	-0.0824883	-0.0358148	-0.0726949	-0.0315627	-0.0689005	-0.0299152	-0.117034	-0.050814	-0.099777	-0.0433212	-0.116537	-0.050598	-0.0612528	-0.0265947	-0.123034	-0.0534189	-0.131486	-0.0570886	-0.108764	-0.0472233	-0.110004	-0.0477617	-0.101308	-0.0439857	-0.0503392	-0.0218563	-0.096341	-0.0418293	-0.119224	-0.0517648	-0.120422	-0.0522848	-0.119863	-0.0520422	-0.1022	-0.0443733	-0.0858217	-0.0372621	-0.0938008	-0.0407264	-0.140525	-0.0610132	-0.104596	-0.0454136	-0.120454
x(±)12(13)-DiHOME	C14829	EX_12(13)DHOME	13.9304	13.9601	17.9426	33.3929	19.9895	37.2023	14.4666	14.4974	12.9784	13.006	17.5928	17.6303	14.1328	14.1629	17.072	51.3251	12.9696	12.9972	12.661	12.6879	12.1054	12.1311	18.6631	28.0542	16.977	68.0526	12.5165	12.5432	18.4163	18.4555	17.7846	17.8225	14.9257	14.9574	13.38	13.4085	14.9235	14.9552	16.4219	16.4568	13.0287	13.0564	18.7153	34.831	13.9519	13.9816	14.1793
x12(S)-HETE	C14777	EX_12HETE	-0.00260784	-0.00258059	-0.00173216	-0.00171406	-0.000335424	-0.000331919	-0.000293507	0.024422	-0.00148181	-0.00146632	-0.00258546	-0.00255844	-0.000928334	0.00366005	-0.00119122	0.00154169	-0.000854808	0.00448571	-0.00182986	-0.00181074	-0.00220952	-0.00218643	-0.00227236	-0.00224861	-0.000920394	0.00374286	-0.00276242	-0.00273355	-0.00291311	-0.00288267	-0.00221121	-0.0021881	-0.00155797	-0.00154169	-0.00176419	-0.00174576	-0.000743162	0.00605183	-0.00093394	-0.00092418	-0.00134477	0.000687514	-0.00237012	-0.00234535	-0.000199539	-0.000197454	-0.00298416
x15(S)-HETE	C04742	EX_15HETE	-1.42787e-12	-1.29509e-12	-1.27959e-12	-1.16059e-12	-1.35184e-12	-1.22613e-12	-5.05673e-13	8.49904e-13	-7.05987e-13	-6.40334e-13	-1.30931e-12	-1.18755e-12	-6.57732e-13	8.31519e-14	-1.22784e-12	-1.11366e-12	-6.59964e-13	7.45287e-14	-1.51761e-12	-1.37648e-12	-1.41974e-12	-1.28771e-12	-8.56554e-13	-7.76899e-13	-1.2041e-12	-1.09213e-12	-1.50718e-12	-1.36702e-12	-1.52717e-12	-1.38515e-12	-1.39288e-12	-1.26335e-12	-1.52316e-12	-1.38152e-12	-1.51397e-12	-1.37318e-12	-6.09412e-13	-5.52739e-13	-1.41457e-12	-1.28302e-12	-8.27293e-13	-7.50358e-13	-1.50585e-12	-1.36582e-12	-1.4686e-12	-1.33203e-12	-1.50291e-12
x5-Oxoproline	C01879	EX_5oxoe	-0.000596297	-0.000580213	-0.0004296	-0.000418012	-0.000830031	-0.000807642	-0.000735011	-0.000715185	-0.00125601	-0.00122213	-0.00117436	-0.00114268	-0.00105449	-0.00102605	-0.000807383	-0.000785605	-0.000980908	-0.000954449	-0.00133186	-0.00129594	-0.00151842	-0.00147746	-0.000105174	-0.000102337	-0.000676249	-0.000658009	-0.000826399	-0.000804108	-0.000927238	-0.000902227	-0.00110522	-0.00107541	-0.00101518	-0.000987797	-0.001096	-0.00106644	-0.00064919	-0.000631679	-0.00123293	-0.00119967	-0.000569489	-0.000554128	-0.000893282	-0.000869187	-0.000598396	-0.000582255	-0.0011618
[truncated: 24 more columns]

## Sheet: Cellular activities analysed
SYSTEM	SUBSYSTEM	DESCRIPTION	IN	IN LB	IN UB	OUT	OUT LB	OUT UB
ENERGY METABOLISM	OXYDATIVE PHOSPHORYLATION	Oxidative phosphorylation via NADH-coenzyme Q oxidoreductase (COMPLEX I)	q10[m]	1	1	q10h2[m]	1	1
ENERGY METABOLISM	OXYDATIVE PHOSPHORYLATION	Oxidative phosphorylation via NADH-coenzyme Q oxidoreductase (COMPLEX I)	nadh[m]	1	1	nad[m]	1	1
ENERGY METABOLISM	OXYDATIVE PHOSPHORYLATION	Oxidative phosphorylation via NADH-coenzyme Q oxidoreductase (COMPLEX I)	h[m]	5	5	h[c]	4	4
ENERGY METABOLISM	OXYDATIVE PHOSPHORYLATION	Oxidative phosphorylation via succinate-coenzyme Q oxidoreductase (COMPLEX II)	succ[m]	1	1	fum[m]	1	1
ENERGY METABOLISM	OXYDATIVE PHOSPHORYLATION	Oxidative phosphorylation via succinate-coenzyme Q oxidoreductase (COMPLEX II)	fad[m]	1	1	fadh2[m]	1	1
ENERGY METABOLISM	KREBS CYCLE	Krebs cycle - oxidative decarboxylation of pyruvate	pyr[m]	1	1	accoa[m]	1	1
ENERGY METABOLISM	KREBS CYCLE	Krebs cycle - oxidative decarboxylation of pyruvate	nad[m]	1	1	nadh[m]	1	1
ENERGY METABOLISM	KREBS CYCLE	Krebs cycle - oxidative decarboxylation of pyruvate	coa[m]	1	1	co2[m]	1	1
ENERGY METABOLISM	KREBS CYCLE	Krebs cycle - NADH generation	accoa[m]	1	1	coa[m]	1	1
ENERGY METABOLISM	KREBS CYCLE	Krebs cycle - NADH generation	gdp[m]	1	1	fadh2[m]	1	1
ENERGY METABOLISM	KREBS CYCLE	Krebs cycle - NADH generation	fad[m]	1	1	gtp[m]	1	1
ENERGY METABOLISM	KREBS CYCLE	Krebs cycle - NADH generation	nad[m]	3	3	nadh[m]	3	3
ENERGY METABOLISM	KREBS CYCLE	Krebs cycle - NADH generation	pi[m]			co2[m]	2	2
ENERGY METABOLISM	KREBS CYCLE	Krebs cycle - NADH generation	h2o[m]	2	2	h[m]	2	3
ENERGY METABOLISM	ATP GENERATION	ATP regeneration from glucose (normoxic conditions) - glycolysis + krebs cycle	glc-D[c]	1	1	atp[c]	30	32
ENERGY METABOLISM	ATP GENERATION	ATP regeneration from glucose (normoxic conditions) - glycolysis + krebs cycle	o2[c]	6	6	h2o[c]	36	38
ENERGY METABOLISM	ATP GENERATION	ATP regeneration from glucose (normoxic conditions) - glycolysis + krebs cycle	pi[c]	30	32	co2[c]	6	6
ENERGY METABOLISM	ATP GENERATION	ATP regeneration from glucose (normoxic conditions) - glycolysis + krebs cycle	adp[c]	30	32
ENERGY METABOLISM	ATP GENERATION	ATP regeneration from glucose (normoxic conditions) - glycolysis + krebs cycle	h[c]	30	32
ENERGY METABOLISM	ATP GENERATION	ATP generation from glucose (hypoxic conditions) - glycolysis	glc-D[c]	1	1	pyr[c]	2	2
ENERGY METABOLISM	ATP GENERATION	ATP generation from glucose (hypoxic conditions) - glycolysis	nad[c]	2	2	h[c]	2	2
ENERGY METABOLISM	ATP GENERATION	ATP generation from glucose (hypoxic conditions) - glycolysis	adp[c]	2	2	atp[c]	2	2
ENERGY METABOLISM	ATP GENERATION	ATP generation from glucose (hypoxic conditions) - glycolysis	pi[c]	2	2	nadh[c]	2	2
ENERGY METABOLISM	ATP GENERATION	ATP generation from glucose (hypoxic conditions) - glycolysis				h2o[c]	2	2
ENERGY METABOLISM	OXIDATIVE PHOSPHORYLATION & ROS DETOXIFICATION	Reactive oxygen species detoxification (H2O2 to H2O)	h2o2[x]	2	2	h2o[x]	2	2
ENERGY METABOLISM	OXIDATIVE PHOSPHORYLATION & ROS DETOXIFICATION	Reactive oxygen species detoxification (H2O2 to H2O)				o2[x]	1	1
ENERGY METABOLISM	REDOX METABOLISM	Presence of the thioredoxin system through the thioredoxin reductase activity	h[c]	1	1	nadp[c]	1	1
ENERGY METABOLISM	REDOX METABOLISM	Presence of the thioredoxin system through the thioredoxin reductase activity	nadph[c]	1	1	trdrd[c]	1	1
ENERGY METABOLISM	REDOX METABOLISM	Presence of the thioredoxin system through the thioredoxin reductase activity	trdox[c]	1	1
NUCLEOTIDE METABOLISM	IMP SYNTHESIS - PURINE METABOLISM	Inosine monophosphate synthesis (IMP)	glc-D[c]	1	1	imp[c]	1	1
NUCLEOTIDE METABOLISM	IMP SYNTHESIS - PURINE METABOLISM	Inosine monophosphate synthesis (IMP)	gln_L[c]	2	2	glu-L[c]	2	2
NUCLEOTIDE METABOLISM	IMP SYNTHESIS - PURINE METABOLISM	Inosine monophosphate synthesis (IMP)	asp_L[c]	1	1	thf[c]	2	2
NUCLEOTIDE METABOLISM	IMP SYNTHESIS - PURINE METABOLISM	Inosine monophosphate synthesis (IMP)	gly[c]	1	1	fum[c]	1	1
NUCLEOTIDE METABOLISM	IMP SYNTHESIS - PURINE METABOLISM	Inosine monophosphate synthesis (IMP)	10fthf[c]	2	2	ppi[c]	1	1
NUCLEOTIDE METABOLISM	IMP SYNTHESIS - PURINE METABOLISM	Inosine monophosphate synthesis (IMP)	atp[c]	6	6	adp[c]	5	5
NUCLEOTIDE METABOLISM	IMP SYNTHESIS - PURINE METABOLISM	Inosine monophosphate synthesis (IMP)	h2o[c]	2	2	h[c]	11	11
NUCLEOTIDE METABOLISM	IMP SYNTHESIS - PURINE METABOLISM	Inosine monophosphate synthesis (IMP)	nadp[c]	2	2	pi[c]	4	4
NUCLEOTIDE METABOLISM	IMP SYNTHESIS - PURINE METABOLISM	Inosine monophosphate synthesis (IMP)				nadph[c]	2	2
NUCLEOTIDE METABOLISM	IMP SYNTHESIS - PURINE METABOLISM	Inosine monophosphate synthesis (IMP)				amp[c]	1	1
NUCLEOTIDE METABOLISM	UMP SYNTHESIS	Cytidine triphosphate synthesis (CTP)	gln_L[c]	1	2	glu-L[c]	1	2
NUCLEOTIDE METABOLISM	UMP SYNTHESIS	Cytidine triphosphate synthesis (CTP)	hco3[c]	1	1	ctp[c]	1	1
NUCLEOTIDE METABOLISM	UMP SYNTHESIS	Cytidine triphosphate synthesis (CTP)	asp_L[c]	1	1	q10h2[m]	1	1
NUCLEOTIDE METABOLISM	UMP SYNTHESIS	Cytidine triphosphate synthesis (CTP)	q10[m]	1	1	h[c]	7	7
NUCLEOTIDE METABOLISM	UMP SYNTHESIS	Cytidine triphosphate synthesis (CTP)	glc-D[c]	1	1	pi[c]	3	3
NUCLEOTIDE METABOLISM	UMP SYNTHESIS	Cytidine triphosphate synthesis (CTP)	atp[c]	7	7	adp[c]	6	6
NUCLEOTIDE METABOLISM	UMP SYNTHESIS	Cytidine triphosphate synthesis (CTP)	h2o[c]	1	2	ppi[c]	1	1
NUCLEOTIDE METABOLISM	UMP SYNTHESIS	Cytidine triphosphate synthesis (CTP)	nadp[c]	2	2	co2[c]	2	2
NUCLEOTIDE METABOLISM	UMP SYNTHESIS	Cytidine triphosphate synthesis (CTP)	nh4[c]	0	1	nadph[c]	2	2
NUCLEOTIDE METABOLISM	UMP SYNTHESIS	Cytidine triphosphate synthesis (CTP)				amp[c]	1	1
NUCLEOTIDE METABOLISM	IMP SYNTHESIS - PURINE METABOLISM	Guanosine triphosphate synthesis (GTP)	glc-D[c]	1	1	gtp[c]	1	1
NUCLEOTIDE METABOLISM	IMP SYNTHESIS - PURINE METABOLISM	Guanosine triphosphate synthesis (GTP)	gln_L[c]	3	3	glu-L[c]	3	3
NUCLEOTIDE METABOLISM	IMP SYNTHESIS - PURINE METABOLISM	Guanosine triphosphate synthesis (GTP)	asp_L[c]	1	1	thf[c]	2	2
NUCLEOTIDE METABOLISM	IMP SYNTHESIS - PURINE METABOLISM	Guanosine triphosphate synthesis (GTP)	gly[c]	1	1	fum[c]	1	1
NUCLEOTIDE METABOLISM	IMP SYNTHESIS - PURINE METABOLISM	Guanosine triphosphate synthesis (GTP)	10fthf[c]	2	2	ppi[c]	2	2
NUCLEOTIDE METABOLISM	IMP SYNTHESIS - PURINE METABOLISM	Guanosine triphosphate synthesis (GTP)	nadp[c]	2	2	adp[c]	7	7
NUCLEOTIDE METABOLISM	IMP SYNTHESIS - PURINE METABOLISM	Guanosine triphosphate synthesis (GTP)	atp[c]	9	9	h[c]	14	14
NUCLEOTIDE METABOLISM	IMP SYNTHESIS - PURINE METABOLISM	Guanosine triphosphate synthesis (GTP)	h2o[c]	4	4	pi[c]	4	4
NUCLEOTIDE METABOLISM	IMP SYNTHESIS - PURINE METABOLISM	Guanosine triphosphate synthesis (GTP)	nad[c]	1	1	nadh[c]	1	1
NUCLEOTIDE METABOLISM	IMP SYNTHESIS - PURINE METABOLISM	Guanosine triphosphate synthesis (GTP)				nadph[c]	2	2
NUCLEOTIDE METABOLISM	IMP SYNTHESIS - PURINE METABOLISM	Guanosine triphosphate synthesis (GTP)				amp[c]	2	2
NUCLEOTIDE METABOLISM	UMP SYNTHESIS	Uridine triphosphate synthesis (UTP)	gln_L[c]	1	1	glu-L[c]	1	1
NUCLEOTIDE METABOLISM	UMP SYNTHESIS	Uridine triphosphate synthesis (UTP)	hco3[c]	1	1	utp[c]	1	1
NUCLEOTIDE METABOLISM	UMP SYNTHESIS	Uridine triphosphate synthesis (UTP)	asp_L[c]	1	1	q10h2[m]	1	1
NUCLEOTIDE METABOLISM	UMP SYNTHESIS	Uridine triphosphate synthesis (UTP)	q10[m]	1	1	h[c]	5	5
NUCLEOTIDE METABOLISM	UMP SYNTHESIS	Uridine triphosphate synthesis (UTP)	glc-D[c]	1	1	pi[c]	2	2
NUCLEOTIDE METABOLISM	UMP SYNTHESIS	Uridine triphosphate synthesis (UTP)	h2o[c]	1	1	adp[c]	5	5
NUCLEOTIDE METABOLISM	UMP SYNTHESIS	Uridine triphosphate synthesis (UTP)	atp[c]	6	6	ppi[c]	1	1
NUCLEOTIDE METABOLISM	UMP SYNTHESIS	Uridine triphosphate synthesis (UTP)	nadp[c]	2	2	co2[c]	2	2
NUCLEOTIDE METABOLISM	UMP SYNTHESIS	Uridine triphosphate synthesis (UTP)				nadph[c]	2	2
NUCLEOTIDE METABOLISM	UMP SYNTHESIS	Uridine triphosphate synthesis (UTP)				amp[c]	1	1
NUCLEOTIDE METABOLISM	DEOXYNUCLEOTIDES SYNTHESIS	Deoxyadenosine triphosphate synthesis (dATP)	glc-D[c]	1	1	datp[c]	1	1
NUCLEOTIDE METABOLISM	DEOXYNUCLEOTIDES SYNTHESIS	Deoxyadenosine triphosphate synthesis (dATP)	gln_L[c]	2	2	glu-L[c]	2	2
NUCLEOTIDE METABOLISM	DEOXYNUCLEOTIDES SYNTHESIS	Deoxyadenosine triphosphate synthesis (dATP)	asp_L[c]	2	2	thf[c]	2	2
NUCLEOTIDE METABOLISM	DEOXYNUCLEOTIDES SYNTHESIS	Deoxyadenosine triphosphate synthesis (dATP)	gly[c]	1	1	fum[c]	2	2
NUCLEOTIDE METABOLISM	DEOXYNUCLEOTIDES SYNTHESIS	Deoxyadenosine triphosphate synthesis (dATP)	10fthf[c]	2	3	ppi[c]	1	1
NUCLEOTIDE METABOLISM	DEOXYNUCLEOTIDES SYNTHESIS	Deoxyadenosine triphosphate synthesis (dATP)	atp[c]	8	8	adp[c]	6	6
NUCLEOTIDE METABOLISM	DEOXYNUCLEOTIDES SYNTHESIS	Deoxyadenosine triphosphate synthesis (dATP)	h2o[c]	1	1	h[c]	13	13
NUCLEOTIDE METABOLISM	DEOXYNUCLEOTIDES SYNTHESIS	Deoxyadenosine triphosphate synthesis (dATP)	trdrd[c]	1	1	pi[c]	5	5
NUCLEOTIDE METABOLISM	DEOXYNUCLEOTIDES SYNTHESIS	Deoxyadenosine triphosphate synthesis (dATP)	nadp[c]	2	2	amp[c]	2	2
NUCLEOTIDE METABOLISM	DEOXYNUCLEOTIDES SYNTHESIS	Deoxyadenosine triphosphate synthesis (dATP)				nadph[c]	2	2
NUCLEOTIDE METABOLISM	DEOXYNUCLEOTIDES SYNTHESIS	Deoxyadenosine triphosphate synthesis (dATP)				trdox[c]	1	1
NUCLEOTIDE METABOLISM	DEOXYNUCLEOTIDES SYNTHESIS	Deoxycytidine triphosphate synthesis (dCTP)	gln_L[c]	1	2	glu-L[c]	1	2
NUCLEOTIDE METABOLISM	DEOXYNUCLEOTIDES SYNTHESIS	Deoxycytidine triphosphate synthesis (dCTP)	hco3[c]	1	1	dctp[c]	1	1
NUCLEOTIDE METABOLISM	DEOXYNUCLEOTIDES SYNTHESIS	Deoxycytidine triphosphate synthesis (dCTP)	asp_L[c]	1	1	q10h2[m]	1	1
NUCLEOTIDE METABOLISM	DEOXYNUCLEOTIDES SYNTHESIS	Deoxycytidine triphosphate synthesis (dCTP)	q10[m]	1	1	h[c]	7	7
NUCLEOTIDE METABOLISM	DEOXYNUCLEOTIDES SYNTHESIS	Deoxycytidine triphosphate synthesis (dCTP)	glc-D[c]	1	1	pi[c]	3	3
NUCLEOTIDE METABOLISM	DEOXYNUCLEOTIDES SYNTHESIS	Deoxycytidine triphosphate synthesis (dCTP)	atp[c]	7	7	adp[c]	6	6
NUCLEOTIDE METABOLISM	DEOXYNUCLEOTIDES SYNTHESIS	Deoxycytidine triphosphate synthesis (dCTP)	h2o[c]	1	2	ppi[c]	1	1
NUCLEOTIDE METABOLISM	DEOXYNUCLEOTIDES SYNTHESIS	Deoxycytidine triphosphate synthesis (dCTP)	nadp[c]	2	2	co2[c]	2	2
NUCLEOTIDE METABOLISM	DEOXYNUCLEOTIDES SYNTHESIS	Deoxycytidine triphosphate synthesis (dCTP)	nh4[c]	0	1	nadph[c]	2	2
NUCLEOTIDE METABOLISM	DEOXYNUCLEOTIDES SYNTHESIS	Deoxycytidine triphosphate synthesis (dCTP)	trdrd[c]	1	1	amp[c]	1	1
NUCLEOTIDE METABOLISM	DEOXYNUCLEOTIDES SYNTHESIS	Deoxycytidine triphosphate synthesis (dCTP)				trdox[c]	1	1
NUCLEOTIDE METABOLISM	DEOXYNUCLEOTIDES SYNTHESIS	Deoxycytidine triphosphate synthesis (dCTP)				h2o[c]	1	1
NUCLEOTIDE METABOLISM	DEOXYNUCLEOTIDES SYNTHESIS	Deoxyguanosine triphosphate synthesis (dGTP)	glc-D[c]	1	1	dgtp[c]	1	1
NUCLEOTIDE METABOLISM	DEOXYNUCLEOTIDES SYNTHESIS	Deoxyguanosine triphosphate synthesis (dGTP)	gln_L[c]	3	3	glu-L[c]	3	3
NUCLEOTIDE METABOLISM	DEOXYNUCLEOTIDES SYNTHESIS	Deoxyguanosine triphosphate synthesis (dGTP)	asp_L[c]	1	1	thf[c]	2	2
NUCLEOTIDE METABOLISM	DEOXYNUCLEOTIDES SYNTHESIS	Deoxyguanosine triphosphate synthesis (dGTP)	gly[c]	1	1	fum[c]	1	1
NUCLEOTIDE METABOLISM	DEOXYNUCLEOTIDES SYNTHESIS	Deoxyguanosine triphosphate synthesis (dGTP)	10fthf[c]	2	2	ppi[c]	2	2
NUCLEOTIDE METABOLISM	DEOXYNUCLEOTIDES SYNTHESIS	Deoxyguanosine triphosphate synthesis (dGTP)	nadp[c]	2	2	adp[c]	7	7
NUCLEOTIDE METABOLISM	DEOXYNUCLEOTIDES SYNTHESIS	Deoxyguanosine triphosphate synthesis (dGTP)	atp[c]	9	9	h[c]	14	14
NUCLEOTIDE METABOLISM	DEOXYNUCLEOTIDES SYNTHESIS	Deoxyguanosine triphosphate synthesis (dGTP)	h2o[c]	4	4	pi[c]	4	4
NUCLEOTIDE METABOLISM	DEOXYNUCLEOTIDES SYNTHESIS	Deoxyguanosine triphosphate synthesis (dGTP)	nad[c]	1	1	nadh[c]	1	1
NUCLEOTIDE METABOLISM	DEOXYNUCLEOTIDES SYNTHESIS	Deoxyguanosine triphosphate synthesis (dGTP)	trdrd[c]	1	1	nadph[c]	2	2
NUCLEOTIDE METABOLISM	DEOXYNUCLEOTIDES SYNTHESIS	Deoxyguanosine triphosphate synthesis (dGTP)				amp[c]	2	2
NUCLEOTIDE METABOLISM	DEOXYNUCLEOTIDES SYNTHESIS	Deoxyguanosine triphosphate synthesis (dGTP)				trdox[c]	1	1
NUCLEOTIDE METABOLISM	DEOXYNUCLEOTIDES SYNTHESIS	Deoxyguanosine triphosphate synthesis (dGTP)				h2o[c]	1	1
NUCLEOTIDE METABOLISM	DEOXYNUCLEOTIDES SYNTHESIS	Deoxyuridine triphosphate synthesis (dUTP)	gln_L[c]	1	1	glu-L[c]	1	1
NUCLEOTIDE METABOLISM	DEOXYNUCLEOTIDES SYNTHESIS	Deoxyuridine triphosphate synthesis (dUTP)	hco3[c]	1	1	dutp[c]	1	1
NUCLEOTIDE METABOLISM	DEOXYNUCLEOTIDES SYNTHESIS	Deoxyuridine triphosphate synthesis (dUTP)	asp_L[c]	1	1	q10h2[m]	1	1
NUCLEOTIDE METABOLISM	DEOXYNUCLEOTIDES SYNTHESIS	Deoxyuridine triphosphate synthesis (dUTP)	q10[m]	1	1	h[c]	5	5
NUCLEOTIDE METABOLISM	DEOXYNUCLEOTIDES SYNTHESIS	Deoxyuridine triphosphate synthesis (dUTP)	glc-D[c]	1	1	pi[c]	2	2
NUCLEOTIDE METABOLISM	DEOXYNUCLEOTIDES SYNTHESIS	Deoxyuridine triphosphate synthesis (dUTP)	h2o[c]	1	1	adp[c]	5	5
NUCLEOTIDE METABOLISM	DEOXYNUCLEOTIDES SYNTHESIS	Deoxyuridine triphosphate synthesis (dUTP)	atp[c]	6	6	ppi[c]	1	1
NUCLEOTIDE METABOLISM	DEOXYNUCLEOTIDES SYNTHESIS	Deoxyuridine triphosphate synthesis (dUTP)	nadp[c]	2	2	co2[c]	2	2
NUCLEOTIDE METABOLISM	DEOXYNUCLEOTIDES SYNTHESIS	Deoxyuridine triphosphate synthesis (dUTP)	trdrd[c]	1	1	nadph[c]	2	2
NUCLEOTIDE METABOLISM	DEOXYNUCLEOTIDES SYNTHESIS	Deoxyuridine triphosphate synthesis (dUTP)				amp[c]	1	1
NUCLEOTIDE METABOLISM	DEOXYNUCLEOTIDES SYNTHESIS	Deoxyuridine triphosphate synthesis (dUTP)				trdox[c]	1	1
NUCLEOTIDE METABOLISM	DEOXYNUCLEOTIDES SYNTHESIS	Deoxyuridine triphosphate synthesis (dUTP)				h2o[c]	1	1
NUCLEOTIDE METABOLISM	DEOXYNUCLEOTIDES SYNTHESIS	Deoxythymidine triphosphate synthesis (dTTP)	gln_L[c]	1	1	glu-L[c]	1	1
NUCLEOTIDE METABOLISM	DEOXYNUCLEOTIDES SYNTHESIS	Deoxythymidine triphosphate synthesis (dTTP)	hco3[c]	1	1	dttp[c]	1	1
NUCLEOTIDE METABOLISM	DEOXYNUCLEOTIDES SYNTHESIS	Deoxythymidine triphosphate synthesis (dTTP)	asp_L[c]	1	1	q10h2[m]	1	1
NUCLEOTIDE METABOLISM	DEOXYNUCLEOTIDES SYNTHESIS	Deoxythymidine triphosphate synthesis (dTTP)	q10[m]	1	1	h[c]	6	6
NUCLEOTIDE METABOLISM	DEOXYNUCLEOTIDES SYNTHESIS	Deoxythymidine triphosphate synthesis (dTTP)	glc-D[c]	1	1	pi[c]	3	3
NUCLEOTIDE METABOLISM	DEOXYNUCLEOTIDES SYNTHESIS	Deoxythymidine triphosphate synthesis (dTTP)	h2o[c]	2	2	adp[c]	6	6
NUCLEOTIDE METABOLISM	DEOXYNUCLEOTIDES SYNTHESIS	Deoxythymidine triphosphate synthesis (dTTP)	atp[c]	7	7	ppi[c]	1	1
NUCLEOTIDE METABOLISM	DEOXYNUCLEOTIDES SYNTHESIS	Deoxythymidine triphosphate synthesis (dTTP)	nadp[c]	2	2	co2[c]	2	2
NUCLEOTIDE METABOLISM	DEOXYNUCLEOTIDES SYNTHESIS	Deoxythymidine triphosphate synthesis (dTTP)	trdrd[c]	1	1	nadph[c]	2	2
NUCLEOTIDE METABOLISM	DEOXYNUCLEOTIDES SYNTHESIS	Deoxythymidine triphosphate synthesis (dTTP)	mlthf[c]	1	1	amp[c]	1	1
NUCLEOTIDE METABOLISM	DEOXYNUCLEOTIDES SYNTHESIS	Deoxythymidine triphosphate synthesis (dTTP)				trdox[c]	1	1
NUCLEOTIDE METABOLISM	DEOXYNUCLEOTIDES SYNTHESIS	Deoxythymidine triphosphate synthesis (dTTP)				h2o[c]	1	1
NUCLEOTIDE METABOLISM	DEOXYNUCLEOTIDES SYNTHESIS	Deoxythymidine triphosphate synthesis (dTTP)				dhf[c]	1	1
NUCLEOTIDE METABOLISM	SALVAGE	AMP salvage from adenine	prpp[c]	1	1	ppi[c]	1	1
NUCLEOTIDE METABOLISM	SALVAGE	AMP salvage from adenine	ade[c]	1	1	amp[c]	1	1
NUCLEOTIDE METABOLISM	SALVAGE	IMP salvage from hypoxanthine	hxan[c]	1	1	imp[c]	1	1
NUCLEOTIDE METABOLISM	SALVAGE	IMP salvage from hypoxanthine	prpp[c]	1	1	ppi[c]	1	1
NUCLEOTIDE METABOLISM	SALVAGE	GMP salvage from guanine	gua[c]	1	1	gmp[c]	1	1
NUCLEOTIDE METABOLISM	SALVAGE	GMP salvage from guanine	prpp[c]	1	1	ppi[c]	1	1
NUCLEOTIDE METABOLISM	COFACTOR	3'-Phospho-5'-adenylyl sulfate synthesis	so4[c]	1	1	paps[c]	1	1
NUCLEOTIDE METABOLISM	COFACTOR	3'-Phospho-5'-adenylyl sulfate synthesis	atp[c]	2	2	adp[c]	1	1
NUCLEOTIDE METABOLISM	COFACTOR	3'-Phospho-5'-adenylyl sulfate synthesis	h[c]	1	1	h[c]	1	1
NUCLEOTIDE METABOLISM	COFACTOR	3'-Phospho-5'-adenylyl sulfate synthesis				ppi[c]	1	1
NUCLEOTIDE METABOLISM	PURINE CATABOLISM	Degradation of adenine to urate	ade[c]	1	1	urate[x]	1	1
NUCLEOTIDE METABOLISM	PURINE CATABOLISM	Degradation of adenine to urate	h2o[c]	2	2	nh4[c]	1	1
NUCLEOTIDE METABOLISM	PURINE CATABOLISM	Degradation of adenine to urate	h[c]	1	1	h2o2[x]	2	2
NUCLEOTIDE METABOLISM	PURINE CATABOLISM	Degradation of adenine to urate	o2[x]	2	2	r1p[c]	1	1
NUCLEOTIDE METABOLISM	PURINE CATABOLISM	Degradation of adenine to urate	prpp[c]	1	1	ppi[c]	1	1
NUCLEOTIDE METABOLISM	PURINE CATABOLISM	Degradation of adenine to urate	h2o[x]	2	2
NUCLEOTIDE METABOLISM	PURINE CATABOLISM	Degradation of guanine to urate	gua[c]	1	1	urate[x]	1	1
NUCLEOTIDE METABOLISM	PURINE CATABOLISM	Degradation of guanine to urate	h2o[x]	1	1	nh4[c]	1	1
NUCLEOTIDE METABOLISM	PURINE CATABOLISM	Degradation of guanine to urate	h2o[c]	1	1	nadh[x]	1	1
NUCLEOTIDE METABOLISM	PURINE CATABOLISM	Degradation of guanine to urate	nad[x]	1	1	h[x]	0	1
NUCLEOTIDE METABOLISM	PYRIMIDINE CATABOLISM	Degradation of cytosine	csn[c]	1	1	ala_B[c]	1	1
NUCLEOTIDE METABOLISM	PYRIMIDINE CATABOLISM	Degradation of cytosine	h2o[c]	3	3	co2[c]	1	1
NUCLEOTIDE METABOLISM	PYRIMIDINE CATABOLISM	Degradation of cytosine	h[c]	3	3	nh4[c]	2	2
NUCLEOTIDE METABOLISM	PYRIMIDINE CATABOLISM	Degradation of cytosine	nadph[c]	1	1	nadp[c]	1	1
NUCLEOTIDE METABOLISM	PYRIMIDINE CATABOLISM	Degradation of uracil	ura[c]	1	1	ala_B[c]	1	1
NUCLEOTIDE METABOLISM	PYRIMIDINE CATABOLISM	Degradation of uracil	h2o[c]	2	2	co2[c]	1	1
NUCLEOTIDE METABOLISM	PYRIMIDINE CATABOLISM	Degradation of uracil	h[c]	2	2	nh4[c]	1	1
NUCLEOTIDE METABOLISM	PYRIMIDINE CATABOLISM	Degradation of uracil	nadph[c]	1	1	nadp[c]	1	1
CARBOHYDRATES METABOLISM	GLUCONEOGENESIS	Gluconeogenesis from pyruvate	pyr[c]	2	2	glc-D[c]	1	1
CARBOHYDRATES METABOLISM	GLUCONEOGENESIS	Gluconeogenesis from pyruvate	cit[c]	2	2	cit[m]	2	2
CARBOHYDRATES METABOLISM	GLUCONEOGENESIS	Gluconeogenesis from pyruvate	nadh[c]	2	2	nad[c]	2	2
CARBOHYDRATES METABOLISM	GLUCONEOGENESIS	Gluconeogenesis from pyruvate	gtp[m]	2	2	gdp[m]	2	2
CARBOHYDRATES METABOLISM	GLUCONEOGENESIS	Gluconeogenesis from pyruvate	hco3[m]	2	2	co2[m]	2	2
CARBOHYDRATES METABOLISM	GLUCONEOGENESIS	Gluconeogenesis from pyruvate	atp[m]	2	2	adp[m]	2	2
CARBOHYDRATES METABOLISM	GLUCONEOGENESIS	Gluconeogenesis from pyruvate	atp[c]	2	2	adp[c]	2	2
CARBOHYDRATES METABOLISM	GLUCONEOGENESIS	Gluconeogenesis from pyruvate	h2o[c]	3	3	h[m]	2
CARBOHYDRATES METABOLISM	GLUCONEOGENESIS	Gluconeogenesis from pyruvate	h2o[r]	1		pi[m]	2
CARBOHYDRATES METABOLISM	GLUCONEOGENESIS	Gluconeogenesis from pyruvate	h[c]	2		pi[c]	3
CARBOHYDRATES METABOLISM	GLUCONEOGENESIS	Gluconeogenesis from pyruvate				pi[r]	1
CARBOHYDRATES METABOLISM	GLUCONEOGENESIS	Gluconeogenesis from Lactate	lac-L[m]	2	2	glc-D[c]	1	1
CARBOHYDRATES METABOLISM	GLUCONEOGENESIS	Gluconeogenesis from Lactate	nad[m]	2	2	cit[m]	2	2
CARBOHYDRATES METABOLISM	GLUCONEOGENESIS	Gluconeogenesis from Lactate	atp[m]	2	2	h[m]	4
CARBOHYDRATES METABOLISM	GLUCONEOGENESIS	Gluconeogenesis from Lactate	hco3[m]	2	2	nadh[m]	2	2
CARBOHYDRATES METABOLISM	GLUCONEOGENESIS	Gluconeogenesis from Lactate	gtp[m]	2	2	adp[m]	2	2
CARBOHYDRATES METABOLISM	GLUCONEOGENESIS	Gluconeogenesis from Lactate	cit[c]	2	2	pi[m]	2
CARBOHYDRATES METABOLISM	GLUCONEOGENESIS	Gluconeogenesis from Lactate	h2o[c]	3		co2[m]	2
CARBOHYDRATES METABOLISM	GLUCONEOGENESIS	Gluconeogenesis from Lactate	atp[c]	2		gdp[m]	2	2
CARBOHYDRATES METABOLISM	GLUCONEOGENESIS	Gluconeogenesis from Lactate	h[c]	2		adp[c]	2	2
CARBOHYDRATES METABOLISM	GLUCONEOGENESIS	Gluconeogenesis from Lactate	nadh[c]	2	2	nad[c]	2	2
CARBOHYDRATES METABOLISM	GLUCONEOGENESIS	Gluconeogenesis from Lactate	h2o[r]	1		pi[c]	3
CARBOHYDRATES METABOLISM	GLUCONEOGENESIS	Gluconeogenesis from Lactate				pi[r]	1
CARBOHYDRATES METABOLISM	GLUCONEOGENESIS	Gluconeogenesis from Glycerol	glyc[c]	2	2	glc-D[c]	1	1
CARBOHYDRATES METABOLISM	GLUCONEOGENESIS	Gluconeogenesis from Glycerol	atp[c]	2	2	adp[c]	2	2
CARBOHYDRATES METABOLISM	GLUCONEOGENESIS	Gluconeogenesis from Glycerol	nad[c]	2	2	nadh[c]	2	2
CARBOHYDRATES METABOLISM	GLUCONEOGENESIS	Gluconeogenesis from Glycerol	h2o[c]	1		h[c]	4
CARBOHYDRATES METABOLISM	GLUCONEOGENESIS	Gluconeogenesis from Glycerol	h2o[r]	1		pi[c]	1
CARBOHYDRATES METABOLISM	GLUCONEOGENESIS	Gluconeogenesis from Glycerol				pi[r]	1
CARBOHYDRATES METABOLISM	GLUCONEOGENESIS	Gluconeogenesis from Alanine	ala_L[c]	2	2	glc-D[c]	1	1
CARBOHYDRATES METABOLISM	GLUCONEOGENESIS	Gluconeogenesis from Alanine	akg[c]	2	2	glu-L[c]	2	2
CARBOHYDRATES METABOLISM	GLUCONEOGENESIS	Gluconeogenesis from Alanine	cit[c]	2	2	cit[m]	2	2
CARBOHYDRATES METABOLISM	GLUCONEOGENESIS	Gluconeogenesis from Alanine	nadh[c]	2	2	nad[c]	2	2
CARBOHYDRATES METABOLISM	GLUCONEOGENESIS	Gluconeogenesis from Alanine	gtp[m]	2	2	gdp[m]	2	2
CARBOHYDRATES METABOLISM	GLUCONEOGENESIS	Gluconeogenesis from Alanine	hco3[m]	2	2	co2[m]	2	2
CARBOHYDRATES METABOLISM	GLUCONEOGENESIS	Gluconeogenesis from Alanine	atp[m]	2	2	adp[m]	2	2
CARBOHYDRATES METABOLISM	GLUCONEOGENESIS	Gluconeogenesis from Alanine	atp[c]	2	2	adp[c]	2	2
CARBOHYDRATES METABOLISM	GLUCONEOGENESIS	Gluconeogenesis from Alanine	h2o[c]	3	3	h[m]	2
CARBOHYDRATES METABOLISM	GLUCONEOGENESIS	Gluconeogenesis from Alanine	h2o[r]	1		pi[m]	2
CARBOHYDRATES METABOLISM	GLUCONEOGENESIS	Gluconeogenesis from Alanine	h[c]	2		pi[c]	3
CARBOHYDRATES METABOLISM	GLUCONEOGENESIS	Gluconeogenesis from Alanine				pi[r]	1
CARBOHYDRATES METABOLISM	GLUCONEOGENESIS	Gluconeogenesis from Glutamine	gln_L[m]	1	1	pyr[m]	1	1
CARBOHYDRATES METABOLISM	GLUCONEOGENESIS	Gluconeogenesis from Glutamine	h2o[m]	3	3	nadh[m]	3	3
CARBOHYDRATES METABOLISM	GLUCONEOGENESIS	Gluconeogenesis from Glutamine	nad[m]	3	3	nh4[m]	2	2
CARBOHYDRATES METABOLISM	GLUCONEOGENESIS	Gluconeogenesis from Glutamine	adp[m]	1	1	h[m]	1	1
CARBOHYDRATES METABOLISM	GLUCONEOGENESIS	Gluconeogenesis from Glutamine	pi[m]	1	1	co2[m]	2	2
CARBOHYDRATES METABOLISM	GLUCONEOGENESIS	Gluconeogenesis from Glutamine	fad[m]	1	1	atp[m]	1	1
CARBOHYDRATES METABOLISM	GLUCONEOGENESIS	Gluconeogenesis from Glutamine				fadh2[m]	1	1
CARBOHYDRATES METABOLISM	GLYCOLYSIS-GLUCONEOGENESIS	Ethanol to acetaldehyde	etoh[c]	1	1	acald[c]	1	1
CARBOHYDRATES METABOLISM	GLYCOLYSIS-GLUCONEOGENESIS	Ethanol to acetaldehyde	nad[c]	1	1	nadh[c]	1	1
CARBOHYDRATES METABOLISM	GLYCOLYSIS-GLUCONEOGENESIS	Ethanol to acetaldehyde				h[c]	1	1
CARBOHYDRATES METABOLISM	PYRUVATE METABOLISM	Glucose to lactate conversion	glc-D[c]	1	1	lac-L[c]	2	2
CARBOHYDRATES METABOLISM	PYRUVATE METABOLISM	Glucose to lactate conversion	adp[c]	2	2	atp[c]	2	2
CARBOHYDRATES METABOLISM	PYRUVATE METABOLISM	Glucose to lactate conversion	pi[c]	2	2	h2o[c]	2	2
CARBOHYDRATES METABOLISM	PYRUVATE METABOLISM	Malate to pyruvate conversion	mal_L[m]	1	1	pyr[m]	1	1
CARBOHYDRATES METABOLISM	PYRUVATE METABOLISM	Malate to pyruvate conversion	nad[m]	1	1	co2[m]	1	1
CARBOHYDRATES METABOLISM	PYRUVATE METABOLISM	Malate to pyruvate conversion				nadh[m]	1	1
CARBOHYDRATES METABOLISM	PENTOSE PHOSPHATE PATHWAY	Synthesis of fructose-6-phosphate from erythrose-4-phosphate (HMP shunt)	f6p[c]	1	1	e4p[c]	1	1
CARBOHYDRATES METABOLISM	PENTOSE PHOSPHATE PATHWAY	Synthesis of fructose-6-phosphate from erythrose-4-phosphate (HMP shunt)	g3p[c]	1	1	xu5p-D[c]	1	1
CARBOHYDRATES METABOLISM	PENTOSE PHOSPHATE PATHWAY	Synthesis of ribose-5-phosphate	glc-D[c]	1	1	r5p[c]	1	1
CARBOHYDRATES METABOLISM	PENTOSE PHOSPHATE PATHWAY	Synthesis of ribose-5-phosphate	atp[c]	1	1	adp[c]	1	1
CARBOHYDRATES METABOLISM	PENTOSE PHOSPHATE PATHWAY	Synthesis of ribose-5-phosphate	nadp[c]	2	2	h[c]	3	3
CARBOHYDRATES METABOLISM	PENTOSE PHOSPHATE PATHWAY	Synthesis of ribose-5-phosphate	h2o[c]	1	1	nadph[c]	2	2
CARBOHYDRATES METABOLISM	PENTOSE PHOSPHATE PATHWAY	Synthesis of ribose-5-phosphate				co2[c]	1	1
CARBOHYDRATES METABOLISM	GALACTOSE METABOLISM	Synthesis of lactose	glc-D[g]	1	1	lcts[g]	1	1
CARBOHYDRATES METABOLISM	GALACTOSE METABOLISM	Synthesis of lactose	udpgal[g]	1	1	udp[g]	1	1
CARBOHYDRATES METABOLISM	GALACTOSE METABOLISM	Synthesis of lactose				h[g]	1	1
CARBOHYDRATES METABOLISM	GLYCOGEN METABOLISM	Glycogen biosynthesis	Tyr-ggn[c]	1	1	glygn2[c]	1	1
CARBOHYDRATES METABOLISM	GLYCOGEN METABOLISM	Glycogen biosynthesis	udpg[c]	11		h[c]	11
CARBOHYDRATES METABOLISM	GLYCOGEN METABOLISM	Glycogen biosynthesis				udp[c]	11
CARBOHYDRATES METABOLISM	GLYCOGEN METABOLISM	Glycogen degradation	glygn2[c]	1	1	glc-D[c]	8
CARBOHYDRATES METABOLISM	GLYCOGEN METABOLISM	Glycogen degradation	pi[c]	3		Tyr-ggn[c]	1	1
CARBOHYDRATES METABOLISM	GLYCOGEN METABOLISM	Glycogen degradation	h2o[c]	8		g1p[c]	3
CARBOHYDRATES METABOLISM	FRUCTOSE METABOLISM	Fructose degradation (to glucose-3-phosphate)	fru[c]	1	1	g3p[c]	2	2
CARBOHYDRATES METABOLISM	FRUCTOSE METABOLISM	Fructose degradation (to glucose-3-phosphate)	atp[c]	2	2	adp[c]	2	2
CARBOHYDRATES METABOLISM	FRUCTOSE METABOLISM	Fructose degradation (to glucose-3-phosphate)				h[c]	2	2
CARBOHYDRATES METABOLISM	FRUCTOSE METABOLISM	Fructose to glucose conversion (via fructose-6-phosphate)	fru[c]	1	1	glc-D[c]	1	1
CARBOHYDRATES METABOLISM	FRUCTOSE METABOLISM	Fructose to glucose conversion (via fructose-6-phosphate)	atp[c]	1	1	adp[c]	1	1
CARBOHYDRATES METABOLISM	FRUCTOSE METABOLISM	Fructose to glucose conversion (via fructose-6-phosphate)	h2o[c]	1	1	h[c]	1	1
CARBOHYDRATES METABOLISM	FRUCTOSE METABOLISM	Fructose to glucose conversion (via fructose-6-phosphate)				pi[c]	1	1
CARBOHYDRATES METABOLISM	NUCLEOTIDE SUGAR	UDP-glucose synthesis	glc-D[c]	1	1	udpg[c]	1	1
CARBOHYDRATES METABOLISM	NUCLEOTIDE SUGAR	UDP-glucose synthesis	atp[c]	1	1	adp[c]	1	1
CARBOHYDRATES METABOLISM	NUCLEOTIDE SUGAR	UDP-glucose synthesis	utp[c]	1	1	ppi[c]	1	1
CARBOHYDRATES METABOLISM	NUCLEOTIDE SUGAR	UDP-galactose synthesis	gal[c]	1	1	udpgal[c]	1	1
CARBOHYDRATES METABOLISM	NUCLEOTIDE SUGAR	UDP-galactose synthesis	atp[c]	1	1	adp[c]	1	1
CARBOHYDRATES METABOLISM	NUCLEOTIDE SUGAR	UDP-galactose synthesis	utp[c]	1	1	ppi[c]	1	1
CARBOHYDRATES METABOLISM	NUCLEOTIDE SUGAR	UDP-glucuronate synthesis	glc-D[c]	1	1	udpglcur[c]	1	1
CARBOHYDRATES METABOLISM	NUCLEOTIDE SUGAR	UDP-glucuronate synthesis	atp[c]	1	1	adp[c]	1	1
CARBOHYDRATES METABOLISM	NUCLEOTIDE SUGAR	UDP-glucuronate synthesis	utp[c]	1	1	ppi[c]	1	1
CARBOHYDRATES METABOLISM	NUCLEOTIDE SUGAR	UDP-glucuronate synthesis	h2o[c]	1	1	h[c]	3	3
CARBOHYDRATES METABOLISM	NUCLEOTIDE SUGAR	UDP-glucuronate synthesis	nad[c]	2	2	nadh[c]	2	2
CARBOHYDRATES METABOLISM	FUCOSE METABOLISM	GDP-L-fucose synthesis	fuc-L[c]	1	1	gdpfuc[c]	1	1
CARBOHYDRATES METABOLISM	FUCOSE METABOLISM	GDP-L-fucose synthesis	atp[c]	1	1	adp[c]	1	1
CARBOHYDRATES METABOLISM	FUCOSE METABOLISM	GDP-L-fucose synthesis	gtp[c]	1	1	ppi[c]	1	1
CARBOHYDRATES METABOLISM	MANNOSE METABOLISM	Mannose degradation (to fructose-6-phosphate)	man[c]	1	1	f6p[c]	1	1
CARBOHYDRATES METABOLISM	MANNOSE METABOLISM	Mannose degradation (to fructose-6-phosphate)	atp[c]	1	1	adp[c]	1	1
CARBOHYDRATES METABOLISM	MANNOSE METABOLISM	Mannose degradation (to fructose-6-phosphate)				h[c]	1	1
CARBOHYDRATES METABOLISM	MANNOSE METABOLISM	GDP-mannose synthesis	man[c]	1	1	gdpmann[c]	1	1
CARBOHYDRATES METABOLISM	MANNOSE METABOLISM	GDP-mannose synthesis	atp[c]	1	1	adp[c]	1	1
CARBOHYDRATES METABOLISM	MANNOSE METABOLISM	GDP-mannose synthesis	gdp[c]	1	1	pi[c]	1	1
CARBOHYDRATES METABOLISM	AMINO SUGARS METABOLISM	UDP-N-acetyl D-galactosamine synthesis	glc-D[c]	1	1	udpacgal[c]	1	1
CARBOHYDRATES METABOLISM	AMINO SUGARS METABOLISM	UDP-N-acetyl D-galactosamine synthesis	gln_L[c]	1	1	glu-L[c]	1	1
CARBOHYDRATES METABOLISM	AMINO SUGARS METABOLISM	UDP-N-acetyl D-galactosamine synthesis	accoa[c]	1	1	coa[c]	1	1
CARBOHYDRATES METABOLISM	AMINO SUGARS METABOLISM	UDP-N-acetyl D-galactosamine synthesis	atp[c]	1	1	adp[c]	1	1
CARBOHYDRATES METABOLISM	AMINO SUGARS METABOLISM	UDP-N-acetyl D-galactosamine synthesis	utp[c]	1	1	ppi[c]	1	1
CARBOHYDRATES METABOLISM	AMINO SUGARS METABOLISM	UDP-N-acetyl D-galactosamine synthesis				h[c]	1	1
CARBOHYDRATES METABOLISM	AMINO SUGARS METABOLISM	CMP-N-acetylneuraminate synthesis	glc-D[c]	1	1	cmpacna[c]	1	1
CARBOHYDRATES METABOLISM	AMINO SUGARS METABOLISM	CMP-N-acetylneuraminate synthesis	gln_L[c]	1	1	glu-L[c]	1	1
CARBOHYDRATES METABOLISM	AMINO SUGARS METABOLISM	CMP-N-acetylneuraminate synthesis	accoa[c]	1	1	coa[c]	1	1
CARBOHYDRATES METABOLISM	AMINO SUGARS METABOLISM	CMP-N-acetylneuraminate synthesis	pep[c]	1	1	adp[c]	2	2
CARBOHYDRATES METABOLISM	AMINO SUGARS METABOLISM	CMP-N-acetylneuraminate synthesis	utp[c]	1	1	ppi[c]	2	2
CARBOHYDRATES METABOLISM	AMINO SUGARS METABOLISM	CMP-N-acetylneuraminate synthesis	atp[c]	2	2	h[c]	3	3
CARBOHYDRATES METABOLISM	AMINO SUGARS METABOLISM	CMP-N-acetylneuraminate synthesis	h2o[c]	3	3	pi[c]	2	2
CARBOHYDRATES METABOLISM	AMINO SUGARS METABOLISM	CMP-N-acetylneuraminate synthesis	ctp[c]	1	1	udp[c]	1	1
CARBOHYDRATES METABOLISM	AMINO SUGARS METABOLISM	N-Acetylglucosamine synthesis	glc-D[c]	1	1	acgam[c]	1	1
CARBOHYDRATES METABOLISM	AMINO SUGARS METABOLISM	N-Acetylglucosamine synthesis	gln_L[c]	1	1	glu-L[c]	1	1
CARBOHYDRATES METABOLISM	AMINO SUGARS METABOLISM	N-Acetylglucosamine synthesis	accoa[c]	1	1	coa[c]	1	1
CARBOHYDRATES METABOLISM	AMINO SUGARS METABOLISM	N-Acetylglucosamine synthesis	utp[c]	1	1	adp[c]	1	1
CARBOHYDRATES METABOLISM	AMINO SUGARS METABOLISM	N-Acetylglucosamine synthesis	atp[c]	1	1	ppi[c]	1	1
CARBOHYDRATES METABOLISM	AMINO SUGARS METABOLISM	N-Acetylglucosamine synthesis	h2o[c]	1	1	h[c]	2	2
CARBOHYDRATES METABOLISM	AMINO SUGARS METABOLISM	N-Acetylglucosamine synthesis				udp[c]	1	1
CARBOHYDRATES METABOLISM	PENTOSE AND GLUCURONATE INTERCONVERSION	Glucuronate synthesis (via inositol)	glc-D[c]	1	1	glcur[c]	1	1
CARBOHYDRATES METABOLISM	PENTOSE AND GLUCURONATE INTERCONVERSION	Glucuronate synthesis (via inositol)	atp[c]	1	1	adp[c]	1	1
CARBOHYDRATES METABOLISM	PENTOSE AND GLUCURONATE INTERCONVERSION	Glucuronate synthesis (via inositol)	o2[c]	1	1	h[c]	2	2
CARBOHYDRATES METABOLISM	PENTOSE AND GLUCURONATE INTERCONVERSION	Glucuronate synthesis (via inositol)				pi[c]	1	1
CARBOHYDRATES METABOLISM	PENTOSE AND GLUCURONATE INTERCONVERSION	Glucuronate synthesis (via udp-glucose)	glc-D[c]	1	1	glcur[c]	1	1
CARBOHYDRATES METABOLISM	PENTOSE AND GLUCURONATE INTERCONVERSION	Glucuronate synthesis (via udp-glucose)	atp[c]	1	1	adp[c]	1	1
CARBOHYDRATES METABOLISM	PENTOSE AND GLUCURONATE INTERCONVERSION	Glucuronate synthesis (via udp-glucose)	utp[c]	1	1	ppi[c]	1	1
CARBOHYDRATES METABOLISM	PENTOSE AND GLUCURONATE INTERCONVERSION	Glucuronate synthesis (via udp-glucose)	h2o[c]	2	2	h[c]	4	4
CARBOHYDRATES METABOLISM	PENTOSE AND GLUCURONATE INTERCONVERSION	Glucuronate synthesis (via udp-glucose)	nad[c]	2	2	nadh[c]	2	2
CARBOHYDRATES METABOLISM	PENTOSE AND GLUCURONATE INTERCONVERSION	Glucuronate synthesis (via udp-glucose)				udp[c]	1	1
CARBOHYDRATES METABOLISM	KETOGENESIS	Synthesis of acetone	glc-D[c]	1	1	acetone[m]	1	1
CARBOHYDRATES METABOLISM	KETOGENESIS	Synthesis of acetone	nad[c]	2	2	nadh[m]	2	2
CARBOHYDRATES METABOLISM	KETOGENESIS	Synthesis of acetone	adp[c]	2	2	nadh[c]	2	2
CARBOHYDRATES METABOLISM	KETOGENESIS	Synthesis of acetone	pi[c]	2	2	co2[m]	3	3
CARBOHYDRATES METABOLISM	KETOGENESIS	Synthesis of acetone	nad[m]	2	2	atp[c]	2	2
CARBOHYDRATES METABOLISM	KETOGENESIS	Synthesis of acetone	h2o[m]	1	1	h2o[c]	2	2
CARBOHYDRATES METABOLISM	KETOGENESIS	Synthesis of acetone				h[m]	2	2
CARBOHYDRATES METABOLISM	KETOGENESIS	(R)-3-Hydroxybutanoate synthesis	glc-D[c]	1	1	bhb[m]	1	1
CARBOHYDRATES METABOLISM	KETOGENESIS	(R)-3-Hydroxybutanoate synthesis	adp[c]	2	2	atp[c]	2	2
CARBOHYDRATES METABOLISM	KETOGENESIS	(R)-3-Hydroxybutanoate synthesis	nad[c]	2	2	nadh[m]	1	1
CARBOHYDRATES METABOLISM	KETOGENESIS	(R)-3-Hydroxybutanoate synthesis	nad[m]	1	1	nadh[c]	2	2
CARBOHYDRATES METABOLISM	KETOGENESIS	(R)-3-Hydroxybutanoate synthesis	pi[c]	2	2	h2o[c]	2	2
CARBOHYDRATES METABOLISM	KETOGENESIS	(R)-3-Hydroxybutanoate synthesis	h2o[m]	1	1	co2[m]	2	2
CARBOHYDRATES METABOLISM	KETOGENESIS	(R)-3-Hydroxybutanoate synthesis				h[m]	2	2
CARBOHYDRATES METABOLISM	PHOSPHATE INOSITOL METABOLISM	Synthesis of inositol	glc-D[c]	1	1	inost[c]	1	1
CARBOHYDRATES METABOLISM	PHOSPHATE INOSITOL METABOLISM	Synthesis of inositol	atp[c]	1	1	adp[c]	1	1
CARBOHYDRATES METABOLISM	PHOSPHATE INOSITOL METABOLISM	Synthesis of inositol	h2o[c]	1	1	h[c]	1	1
CARBOHYDRATES METABOLISM	PHOSPHATE INOSITOL METABOLISM	Synthesis of inositol				pi[c]	1	1
CARBOHYDRATES METABOLISM	PHOSPHATE INOSITOL METABOLISM	Inositol as input for glucuronate-xylulose pathway	inost[c]	1	1	xu5p-D[c]	1	1
CARBOHYDRATES METABOLISM	PHOSPHATE INOSITOL METABOLISM	Inositol as input for glucuronate-xylulose pathway	atp[c]	1	1	adp[c]	1	1
CARBOHYDRATES METABOLISM	PHOSPHATE INOSITOL METABOLISM	Inositol as input for glucuronate-xylulose pathway	o2[c]	1	1	co2[c]	1	1
CARBOHYDRATES METABOLISM	PHOSPHATE INOSITOL METABOLISM	Inositol as input for glucuronate-xylulose pathway	nad[c]	2	2	nadh[c]	2	2
CARBOHYDRATES METABOLISM	PHOSPHATE INOSITOL METABOLISM	Inositol as input for glucuronate-xylulose pathway	nadph[c]	2	2	nadp[c]	2	2
CARBOHYDRATES METABOLISM	PHOSPHATE INOSITOL METABOLISM	Inositol as input for glucuronate-xylulose pathway				h[c]	1	1
CARBOHYDRATES METABOLISM	PHOSPHATE INOSITOL METABOLISM	Inositol as input for glucuronate-xylulose pathway				h2o[c]	1	1
CARBOHYDRATES METABOLISM	PHOSPHATE INOSITOL METABOLISM	Synthesis of phosphatidylinositol from inositol	inost[c]	1	1	pail_hs[c]	1	1
CARBOHYDRATES METABOLISM	PHOSPHATE INOSITOL METABOLISM	Synthesis of phosphatidylinositol from inositol	cdpdag_hs[c]	1	1	h[c]	1	1
CARBOHYDRATES METABOLISM	PHOSPHATE INOSITOL METABOLISM	Synthesis of phosphatidylinositol from inositol				cmp[c]	1	1
CARBOHYDRATES METABOLISM	PHOSPHATE INOSITOL METABOLISM	Conversion of phosphatidyl-1D-myo-inositol to 1D-myo-inositol 1-phosphate	pail_hs[c]	1	1	mi1p-D[c]	1	1
CARBOHYDRATES METABOLISM	PHOSPHATE INOSITOL METABOLISM	Conversion of phosphatidyl-1D-myo-inositol to 1D-myo-inositol 1-phosphate	h2o[c]	1	1	dag_hs[c]	1	1
CARBOHYDRATES METABOLISM	PHOSPHATE INOSITOL METABOLISM	Conversion of phosphatidyl-1D-myo-inositol to 1D-myo-inositol 1-phosphate				h[c]	6	6
CARBOHYDRATES METABOLISM	STARCH DEGRADATION	Starch degradation	strch1[e]	1	1	glc-D[e]	11	11
CARBOHYDRATES METABOLISM	STARCH DEGRADATION	Starch degradation	h2o[e]	10	10
CARBOHYDRATES METABOLISM	GLYOXYLATE METABOLISM	Link between glyoxylate metabolism and pentose phosphate pathway (Xylulose to glycolate)	xylu-D[c]	1	1	glyclt[c]	1	1
CARBOHYDRATES METABOLISM	GLYOXYLATE METABOLISM	Link between glyoxylate metabolism and pentose phosphate pathway (Xylulose to glycolate)	atp[c]	1	1	h[c]	3	3
CARBOHYDRATES METABOLISM	GLYOXYLATE METABOLISM	Link between glyoxylate metabolism and pentose phosphate pathway (Xylulose to glycolate)	h2o[c]	1	1	dhap[c]	1	1
CARBOHYDRATES METABOLISM	GLYOXYLATE METABOLISM	Link between glyoxylate metabolism and pentose phosphate pathway (Xylulose to glycolate)	nad[c]	1	1	nadh[c]	1	1
CARBOHYDRATES METABOLISM	GLYOXYLATE METABOLISM	Link between glyoxylate metabolism and pentose phosphate pathway (Xylulose to glycolate)				adp[c]	1	1
CARBOHYDRATES METABOLISM	METHYLGLYOXAL METABOLISM	Synthesis of methylglyoxal	glc-D[c]	1	1	mthgxl[c]	2	2
CARBOHYDRATES METABOLISM	METHYLGLYOXAL METABOLISM	Synthesis of methylglyoxal	atp[c]	2	2	adp[c]	2	2
CARBOHYDRATES METABOLISM	METHYLGLYOXAL METABOLISM	Synthesis of methylglyoxal				pi[c]	2	2
CARBOHYDRATES METABOLISM	METHYLGLYOXAL METABOLISM	Synthesis of methylglyoxal				h[c]	2	2
AMINO ACIDS METABOLISM	ALANINE METABOLISM	Alanine synthesis	glc-D[c]	3	3	ala_L[c]	2	2
AMINO ACIDS METABOLISM	ALANINE METABOLISM	Alanine synthesis	atp[m]	2	2	akg[c]	2	2
AMINO ACIDS METABOLISM	ALANINE METABOLISM	Alanine synthesis	adp[c]	6	6	atp[c]	6	6
AMINO ACIDS METABOLISM	ALANINE METABOLISM	Alanine synthesis	nad[m]	2	2	adp[m]	2	2
AMINO ACIDS METABOLISM	ALANINE METABOLISM	Alanine synthesis	nad[c]	6	6	nadh[c]	6	6
AMINO ACIDS METABOLISM	ALANINE METABOLISM	Alanine synthesis	nh4[m]	2	2	nadh[m]	2	2
AMINO ACIDS METABOLISM	ALANINE METABOLISM	Alanine synthesis	hco3[m]	2		h2o[c]	6
AMINO ACIDS METABOLISM	ALANINE METABOLISM	Alanine synthesis	h[m]	2		co2[m]	4
AMINO ACIDS METABOLISM	ALANINE METABOLISM	Alanine synthesis	pi[c]	6		pi[m]	2
AMINO ACIDS METABOLISM	ALANINE METABOLISM	Alanine synthesis				h[m]	6
AMINO ACIDS METABOLISM	ALANINE METABOLISM	Alanine synthesis				h[c]	4
AMINO ACIDS METABOLISM	ALANINE METABOLISM	Alanine degradation	ala_L[c]	1	1	h2o[c]
AMINO ACIDS METABOLISM	ALANINE METABOLISM	Alanine degradation	o2[c]			atp[c]
AMINO ACIDS METABOLISM	ALANINE METABOLISM	Alanine degradation	pi[c]			co2[c]
AMINO ACIDS METABOLISM	ALANINE METABOLISM	Alanine degradation	adp[c]			nh4[c]
AMINO ACIDS METABOLISM	ALANINE METABOLISM	Alanine degradation	h[c]
AMINO ACIDS METABOLISM	ALANINE METABOLISM	Synthesis of alanine from glutamine	gln_L[c]	1	1	ala_L[c]	1	1
AMINO ACIDS METABOLISM	ALANINE METABOLISM	Synthesis of alanine from glutamine	pyr[c]	1	1	akg[c]	1	1
AMINO ACIDS METABOLISM	ALANINE METABOLISM	Synthesis of alanine from glutamine	h2o[c]	1	1	nh4[c]	1	1
AMINO ACIDS METABOLISM	ARGININE METABOLISM	Arginine synthesis	glc-D[c]	2	2	arg_L[c]	1	1
AMINO ACIDS METABOLISM	ARGININE METABOLISM	Arginine synthesis	asp_L[c]	1	1	fum[c]	1	1
AMINO ACIDS METABOLISM	ARGININE METABOLISM	Arginine synthesis	nadph[m]	1	1	akg[m]	1	1
AMINO ACIDS METABOLISM	ARGININE METABOLISM	Arginine synthesis	nad[c]	4	4	nadh[m]	2	2
AMINO ACIDS METABOLISM	ARGININE METABOLISM	Arginine synthesis	nad[m]	2	2	nadh[c]	4	4
AMINO ACIDS METABOLISM	ARGININE METABOLISM	Arginine synthesis	atp[m]	5	5	nadp[m]	1	1
AMINO ACIDS METABOLISM	ARGININE METABOLISM	Arginine synthesis	adp[c]	4	4	atp[c]	1	1
AMINO ACIDS METABOLISM	ARGININE METABOLISM	Arginine synthesis	pi[c]	4	4	adp[m]	5	5
AMINO ACIDS METABOLISM	ARGININE METABOLISM	Arginine synthesis	hco3[m]	3	3	amp[c]	1	3
AMINO ACIDS METABOLISM	ARGININE METABOLISM	Arginine synthesis	nh4[m]	3	3	pi[m]	5	5
AMINO ACIDS METABOLISM	ARGININE METABOLISM	Arginine synthesis				ppi[c]	1	1
AMINO ACIDS METABOLISM	ARGININE METABOLISM	Arginine synthesis				co2[m]	4	4
AMINO ACIDS METABOLISM	ARGININE METABOLISM	Arginine synthesis				h2o[c]	4	4
AMINO ACIDS METABOLISM	ARGININE METABOLISM	Arginine synthesis				h[m]	10	10
AMINO ACIDS METABOLISM	ARGININE METABOLISM	Arginine synthesis				h[c]	1	1
AMINO ACIDS METABOLISM	ARGININE METABOLISM	Arginine degradation	arg_L[c]	1	1	h2o[c]
AMINO ACIDS METABOLISM	ARGININE METABOLISM	Arginine degradation	o2[c]			atp[c]
AMINO ACIDS METABOLISM	ARGININE METABOLISM	Arginine degradation	pi[c]			co2[c]
AMINO ACIDS METABOLISM	ARGININE METABOLISM	Arginine degradation	adp[c]			urea[c]
AMINO ACIDS METABOLISM	ARGININE METABOLISM	Arginine degradation	h[c]
AMINO ACIDS METABOLISM	ARGININE METABOLISM	Synthesis of arginine from glutamine	gln_L[m]	2	2	arg_L[c]	1	1
AMINO ACIDS METABOLISM	ARGININE METABOLISM	Synthesis of arginine from glutamine	asp_L[c]	1	1	fum[c]	1	1
AMINO ACIDS METABOLISM	ARGININE METABOLISM	Synthesis of arginine from glutamine	atp[c]	1	1	adp[m]	3	3
AMINO ACIDS METABOLISM	ARGININE METABOLISM	Synthesis of arginine from glutamine	atp[m]	3	3	h[c]	1	1
AMINO ACIDS METABOLISM	ARGININE METABOLISM	Synthesis of arginine from glutamine	hco3[m]	1	1	h[m]	2	2
AMINO ACIDS METABOLISM	ARGININE METABOLISM	Synthesis of arginine from glutamine	nadph[m]	1	1	pi[m]	3	3
AMINO ACIDS METABOLISM	ARGININE METABOLISM	Synthesis of arginine from glutamine	h2o[m]	2	2	nh4[m]	1	1
AMINO ACIDS METABOLISM	ARGININE METABOLISM	Synthesis of arginine from glutamine				akg[m]	1	1
AMINO ACIDS METABOLISM	ARGININE METABOLISM	Synthesis of arginine from glutamine				nadp[m]	1	1
AMINO ACIDS METABOLISM	ARGININE METABOLISM	Synthesis of arginine from glutamine				amp[c]	1	1
AMINO ACIDS METABOLISM	ARGININE METABOLISM	Synthesis of arginine from glutamine				ppi[c]	1	1
AMINO ACIDS METABOLISM	ARGININE METABOLISM	Synthesis of nitric oxide from arginine	arg_L[c]	2	2	no[c]	2	2
AMINO ACIDS METABOLISM	ARGININE METABOLISM	Synthesis of nitric oxide from arginine	h[c]	1	1	h2o[c]	4	4
AMINO ACIDS METABOLISM	ARGININE METABOLISM	Synthesis of nitric oxide from arginine	o2[c]	4	4	citr_L[c]	2	2
AMINO ACIDS METABOLISM	ARGININE METABOLISM	Synthesis of nitric oxide from arginine	nadph[c]	3	3	nadp[c]	3	3
AMINO ACIDS METABOLISM	ASPARTATE METABOLISM	Synthesis of aspartate from glutamine	gln_L[c]	1	1	asp_L[c]	1	1
AMINO ACIDS METABOLISM	ASPARTATE METABOLISM	Synthesis of aspartate from glutamine	oaa[c]	1	1	akg[c]	1	1
AMINO ACIDS METABOLISM	ASPARTATE METABOLISM	Synthesis of aspartate from glutamine	h2o[c]	1	1	nh4[c]	1	1
AMINO ACIDS METABOLISM	ARGININE METABOLISM	Synthesis of creatine from arginine	arg_L[c]	1	1	creat[c]	1	1
AMINO ACIDS METABOLISM	ARGININE METABOLISM	Synthesis of creatine from arginine	amet[c]	1	1	ahcys[c]	1	1
AMINO ACIDS METABOLISM	ARGININE METABOLISM	Synthesis of creatine from arginine	gly[c]	1	1	orn[c]	1	1
AMINO ACIDS METABOLISM	ARGININE METABOLISM	Synthesis of creatine from arginine				h[c]	1	1
AMINO ACIDS METABOLISM	ASPARAGINE METABOLISM	Asparagine synthesis	glc-D[c]	1	1	asn-L[c]	1	1
AMINO ACIDS METABOLISM	ASPARAGINE METABOLISM	Asparagine synthesis	fad[m]	1	1	fadh2[m]	1	1
AMINO ACIDS METABOLISM	ASPARAGINE METABOLISM	Asparagine synthesis	hco3[m]	1	4	co2[m]	3	6
AMINO ACIDS METABOLISM	ASPARAGINE METABOLISM	Asparagine synthesis	nh4[m]	1	1	nadh[m]	2	2
AMINO ACIDS METABOLISM	ASPARAGINE METABOLISM	Asparagine synthesis	nh4[c]	1	1	nadh[c]	3	3
AMINO ACIDS METABOLISM	ASPARAGINE METABOLISM	Asparagine synthesis	nad[c]	3	3	amp[c]	1	1
AMINO ACIDS METABOLISM	ASPARAGINE METABOLISM	Asparagine synthesis	nad[m]	2	2	ppi[c]	1	3
AMINO ACIDS METABOLISM	ASPARAGINE METABOLISM	Asparagine synthesis	adp[c]	1	1	h[m]	2	2
AMINO ACIDS METABOLISM	ASPARAGINE METABOLISM	Asparagine synthesis	pi[c]	1	1	h[c]	4	4
AMINO ACIDS METABOLISM	ASPARAGINE METABOLISM	Asparagine degradation	asn-L[c]	1	1	h2o[c]
AMINO ACIDS METABOLISM	ASPARAGINE METABOLISM	Asparagine degradation	o2[c]			atp[c]
AMINO ACIDS METABOLISM	ASPARAGINE METABOLISM	Asparagine degradation	pi[c]			co2[c]
AMINO ACIDS METABOLISM	ASPARAGINE METABOLISM	Asparagine degradation	adp[c]			nh4[c]
AMINO ACIDS METABOLISM	ASPARAGINE METABOLISM	Asparagine degradation	h[c]
AMINO ACIDS METABOLISM	ASPARTATE METABOLISM	Aspartate synthesis	glc-D[c]	3	3	asp_L[m]	2	2
AMINO ACIDS METABOLISM	ASPARTATE METABOLISM	Aspartate synthesis	nad[c]	6	6	akg[m]	2	2
AMINO ACIDS METABOLISM	ASPARTATE METABOLISM	Aspartate synthesis	adp[c]	6	6	nadh[c]	6	6
AMINO ACIDS METABOLISM	ASPARTATE METABOLISM	Aspartate synthesis	pi[c]	6	6	atp[c]	6	6
AMINO ACIDS METABOLISM	ASPARTATE METABOLISM	Aspartate synthesis	h2o[m]	2	2	h2o[c]	6	6
AMINO ACIDS METABOLISM	ASPARTATE METABOLISM	Aspartate synthesis	nad[m]	2	2	co2[m]	4	4
AMINO ACIDS METABOLISM	ASPARTATE METABOLISM	Aspartate synthesis	atp[m]	4	4	nadh[m]	2	2
AMINO ACIDS METABOLISM	ASPARTATE METABOLISM	Aspartate synthesis	hco3[m]	4	4	adp[m]	4	4
AMINO ACIDS METABOLISM	ASPARTATE METABOLISM	Aspartate synthesis	nh4[m]	2	2	pi[m]	4	4
AMINO ACIDS METABOLISM	ASPARTATE METABOLISM	Aspartate synthesis				h[m]	10	10
AMINO ACIDS METABOLISM	ASPARTATE METABOLISM	Aspartate synthesis				h2o[m]	2	2
AMINO ACIDS METABOLISM	ASPARTATE METABOLISM	Aspartate synthesis				h[c]	2	2
AMINO ACIDS METABOLISM	ASPARTATE METABOLISM	Aspartate degradation	asp_L[c]	1	1	h2o[c]
AMINO ACIDS METABOLISM	ASPARTATE METABOLISM	Aspartate degradation	o2[c]			atp[c]
AMINO ACIDS METABOLISM	ASPARTATE METABOLISM	Aspartate degradation	pi[c]			co2[c]
AMINO ACIDS METABOLISM	ASPARTATE METABOLISM	Aspartate degradation	adp[c]			nh4[c]
AMINO ACIDS METABOLISM	ASPARTATE METABOLISM	Aspartate degradation	h[c]
AMINO ACIDS METABOLISM	ASPARTATE METABOLISM	Conversion of aspartate to arginine	asp_L[c]	1	1	arg_L[c]	1	1
AMINO ACIDS METABOLISM	ASPARTATE METABOLISM	Conversion of aspartate to arginine	citr_L[c]	1	1	fum[c]	1	1
AMINO ACIDS METABOLISM	ASPARTATE METABOLISM	Conversion of aspartate to arginine	atp[c]	1	1	amp[c]	1	1
AMINO ACIDS METABOLISM	ASPARTATE METABOLISM	Conversion of aspartate to arginine				ppi[c]	1	1
AMINO ACIDS METABOLISM	ASPARTATE METABOLISM	Conversion of aspartate to arginine				h[c]	1	1
AMINO ACIDS METABOLISM	ASPARTATE METABOLISM	Conversion of aspartate to beta-alanine	asp_L[c]	1	1	ala_B[c]	1	1
AMINO ACIDS METABOLISM	ASPARTATE METABOLISM	Conversion of aspartate to beta-alanine	h[c]	1	1	co2[c]	1	1
AMINO ACIDS METABOLISM	ASPARTATE METABOLISM	Conversion of asparate to asparagine	asp_L[c]	1	1	asn-L[c]	1	1
AMINO ACIDS METABOLISM	ASPARTATE METABOLISM	Conversion of asparate to asparagine	atp[c]	1	1	amp[c]	1	1
AMINO ACIDS METABOLISM	ASPARTATE METABOLISM	Conversion of asparate to asparagine	gln_L[c]	1	1	glu-L[c]	1	1
AMINO ACIDS METABOLISM	ASPARTATE METABOLISM	Conversion of asparate to asparagine	h2o[c]	1	1	h[c]	1	1
AMINO ACIDS METABOLISM	ASPARTATE METABOLISM	Conversion of asparate to asparagine				ppi[c]	1	1
AMINO ACIDS METABOLISM	BETA-ALANINE METABOLISM	beta-Alanine synthesis	glc-D[c]	1	1	ala_B[c]	1	1
AMINO ACIDS METABOLISM	BETA-ALANINE METABOLISM	beta-Alanine synthesis	fad[m]	1	1	fadh2[m]	1	1
AMINO ACIDS METABOLISM	BETA-ALANINE METABOLISM	beta-Alanine synthesis	nad[m]	2	2	co2[c]	1	1
AMINO ACIDS METABOLISM	BETA-ALANINE METABOLISM	beta-Alanine synthesis	nad[c]	3	3	co2[m]	3	4
AMINO ACIDS METABOLISM	BETA-ALANINE METABOLISM	beta-Alanine synthesis	adp[c]	2	2	nadh[m]	2	2
AMINO ACIDS METABOLISM	BETA-ALANINE METABOLISM	beta-Alanine synthesis	pi[c]	2	2	nadh[c]	3	3
AMINO ACIDS METABOLISM	BETA-ALANINE METABOLISM	beta-Alanine synthesis	hco3[m]	1	2	atp[c]	2	3
AMINO ACIDS METABOLISM	BETA-ALANINE METABOLISM	beta-Alanine synthesis	nh4[m]	1	1	h2o[c]	1	1
AMINO ACIDS METABOLISM	BETA-ALANINE METABOLISM	beta-Alanine synthesis				h[m]	2	2
AMINO ACIDS METABOLISM	BETA-ALANINE METABOLISM	beta-Alanine synthesis				h[c]	1	1
AMINO ACIDS METABOLISM	BETA-ALANINE METABOLISM	beta-Alanine degradation	ala_B[c]	1	1	h2o[c]
AMINO ACIDS METABOLISM	BETA-ALANINE METABOLISM	beta-Alanine degradation	o2[c]			atp[c]
AMINO ACIDS METABOLISM	BETA-ALANINE METABOLISM	beta-Alanine degradation	pi[c]			co2[c]
AMINO ACIDS METABOLISM	BETA-ALANINE METABOLISM	beta-Alanine degradation	adp[c]			nh4[c]
AMINO ACIDS METABOLISM	BETA-ALANINE METABOLISM	beta-Alanine degradation	h[c]
AMINO ACIDS METABOLISM	BETA-ALANINE METABOLISM	Beta-alanine to 3-oxopropanoate	ala_B[m]	1	1	msa[m]	1	1
AMINO ACIDS METABOLISM	BETA-ALANINE METABOLISM	Beta-alanine to 3-oxopropanoate	akg[m]	1	1	glu-L[m]	1	1
AMINO ACIDS METABOLISM	CYSTEINE METABOLISM	Cysteine synthesis (need serine and methionine)	met_L[c]	1	1	cys_L[c]	1	1
AMINO ACIDS METABOLISM	CYSTEINE METABOLISM	Cysteine synthesis (need serine and methionine)	gly[c]	1	1	sarcs[m]	1	1
AMINO ACIDS METABOLISM	CYSTEINE METABOLISM	Cysteine synthesis (need serine and methionine)	atp[c]	2	2	adp[c]	1	1
AMINO ACIDS METABOLISM	CYSTEINE METABOLISM	Cysteine synthesis (need serine and methionine)	h2o[c]	2	2	amp[c]	1	1
AMINO ACIDS METABOLISM	CYSTEINE METABOLISM	Cysteine synthesis (need serine and methionine)	ser_L[c]	1	1	pi[c]	1	1
AMINO ACIDS METABOLISM	CYSTEINE METABOLISM	Cysteine synthesis (need serine and methionine)				ppi[c]	1	1
AMINO ACIDS METABOLISM	CYSTEINE METABOLISM	Cysteine synthesis (need serine and methionine)				h[c]	2	2
AMINO ACIDS METABOLISM	CYSTEINE METABOLISM	Cysteine synthesis (need serine and methionine)				2obut[c]	1	1
AMINO ACIDS METABOLISM	CYSTEINE METABOLISM	Cysteine synthesis (need serine and methionine)				nh4[c]	1	1
AMINO ACIDS METABOLISM	CYSTEINE METABOLISM	Cysteine degradation	cys_L[c]	1	1	h2o[c]
AMINO ACIDS METABOLISM	CYSTEINE METABOLISM	Cysteine degradation	o2[c]			atp[c]
AMINO ACIDS METABOLISM	CYSTEINE METABOLISM	Cysteine degradation	pi[c]			co2[c]
AMINO ACIDS METABOLISM	CYSTEINE METABOLISM	Cysteine degradation	adp[c]			nh4[c]
AMINO ACIDS METABOLISM	CYSTEINE METABOLISM	Cysteine degradation	h[c]			so4[c]
AMINO ACIDS METABOLISM	CYSTEINE METABOLISM	Synthesis of cysteine from cystine	Lcystin[c]	1	1	cys_L[c]	2	2
AMINO ACIDS METABOLISM	CYSTEINE METABOLISM	Synthesis of cysteine from cystine	gthrd[c]	2	2	gthox[c]	1	1
AMINO ACIDS METABOLISM	CYSTEINE METABOLISM	Synthesis of taurine from cysteine	cys_L[c]	2	2	taur[c]	2	2
AMINO ACIDS METABOLISM	CYSTEINE METABOLISM	Synthesis of taurine from cysteine	o2[c]	3	3	h[c]	4	4
AMINO ACIDS METABOLISM	CYSTEINE METABOLISM	Synthesis of taurine from cysteine	h[c]	4	4	co2[c]	2	2
AMINO ACIDS METABOLISM	GLUTAMATE METABOLISM	Glutamate synthesis	glc-D[c]	1	1	glu-L[c]	1	1
AMINO ACIDS METABOLISM	GLUTAMATE METABOLISM	Glutamate synthesis	nad[c]	2	2	nadh[c]	2	2
AMINO ACIDS METABOLISM	GLUTAMATE METABOLISM	Glutamate synthesis	adp[c]	2	2	atp[c]	2	2
AMINO ACIDS METABOLISM	GLUTAMATE METABOLISM	Glutamate synthesis	pi[c]	2	2	h2o[c]	2	2
AMINO ACIDS METABOLISM	GLUTAMATE METABOLISM	Glutamate synthesis	h2o[m]	1	1	co2[m]	2	3
AMINO ACIDS METABOLISM	GLUTAMATE METABOLISM	Glutamate synthesis	nad[m]	1	1	nadh[m]	1	1
AMINO ACIDS METABOLISM	GLUTAMATE METABOLISM	Glutamate synthesis	atp[m]	1	1	adp[m]	1	1
AMINO ACIDS METABOLISM	GLUTAMATE METABOLISM	Glutamate synthesis	hco3[m]	1	2	pi[m]	1	1
AMINO ACIDS METABOLISM	GLUTAMATE METABOLISM	Glutamate synthesis	nh4[m]	1	1	h[m]	1	1
AMINO ACIDS METABOLISM	GLUTAMATE METABOLISM	Glutamate synthesis	h[m]	1	1	h2o[m]	1	1
AMINO ACIDS METABOLISM	GLUTAMATE METABOLISM	Glutamate synthesis				h[c]	1	1
AMINO ACIDS METABOLISM	GLUTAMATE METABOLISM	Glutamate degradation	glu-L[c]	1	1	h2o[c]
AMINO ACIDS METABOLISM	GLUTAMATE METABOLISM	Glutamate degradation	o2[c]			atp[c]
AMINO ACIDS METABOLISM	GLUTAMATE METABOLISM	Glutamate degradation	pi[c]			co2[c]
AMINO ACIDS METABOLISM	GLUTAMATE METABOLISM	Glutamate degradation	adp[c]			nh4[c]
AMINO ACIDS METABOLISM	GLUTAMATE METABOLISM	Glutamate degradation	h[c]
AMINO ACIDS METABOLISM	GLUTAMATE METABOLISM	Conversion of glutamate to glutamine	glu-L[c]	1	1	gln_L[c]	1	1
AMINO ACIDS METABOLISM	GLUTAMATE METABOLISM	Conversion of glutamate to glutamine	atp[c]	1	1	adp[c]	1	1
AMINO ACIDS METABOLISM	GLUTAMATE METABOLISM	Conversion of glutamate to glutamine	nh4[c]	1	1	h[c]	1	1
AMINO ACIDS METABOLISM	GLUTAMATE METABOLISM	Conversion of glutamate to glutamine				pi[c]	1	1
AMINO ACIDS METABOLISM	GLUTAMATE METABOLISM	Conversion of glutamate to proline	glu-L[m]	1	1	pro_L[m]	1	1
AMINO ACIDS METABOLISM	GLUTAMATE METABOLISM	Conversion of glutamate to proline	atp[m]	1	1	adp[m]	1	1
AMINO ACIDS METABOLISM	GLUTAMATE METABOLISM	Conversion of glutamate to proline	nadph[m]	2	2	nadp[m]	2	2
AMINO ACIDS METABOLISM	GLUTAMATE METABOLISM	Conversion of glutamate to proline	h[m]	2	2	pi[m]	1	1
AMINO ACIDS METABOLISM	GLUTAMATE METABOLISM	Conversion of glutamate to proline				h2o[m]	1	1
AMINO ACIDS METABOLISM	GLUTAMATE METABOLISM	Conversion of GABA into succinate	4abut[m]	1	1	succ[m]	1	1
AMINO ACIDS METABOLISM	GLUTAMATE METABOLISM	Conversion of GABA into succinate	akg[m]	1	1	glu-L[m]	1	1
AMINO ACIDS METABOLISM	GLUTAMATE METABOLISM	Conversion of GABA into succinate	h2o[m]	1	1	h[m]	2	2
AMINO ACIDS METABOLISM	GLUTAMATE METABOLISM	Conversion of GABA into succinate	nad[m]	1	1	nadh[m]
AMINO ACIDS METABOLISM	GLUTAMINE METABOLISM	Glutamine synthesis	glc-D[c]	1	1	gln_L[c]	1	1
AMINO ACIDS METABOLISM	GLUTAMINE METABOLISM	Glutamine synthesis	nad[c]	2	2	nadh[c]	2	2
AMINO ACIDS METABOLISM	GLUTAMINE METABOLISM	Glutamine synthesis	adp[c]	1	1	atp[c]	1	1
AMINO ACIDS METABOLISM	GLUTAMINE METABOLISM	Glutamine synthesis	pi[c]	1	1	h2o[c]	2	2
AMINO ACIDS METABOLISM	GLUTAMINE METABOLISM	Glutamine synthesis	h2o[m]	1	1	co2[m]	2	3
AMINO ACIDS METABOLISM	GLUTAMINE METABOLISM	Glutamine synthesis	nad[m]	1	1	nadh[m]	1	1
AMINO ACIDS METABOLISM	GLUTAMINE METABOLISM	Glutamine synthesis	atp[m]	1	1	adp[m]	1	1
AMINO ACIDS METABOLISM	GLUTAMINE METABOLISM	Glutamine synthesis	hco3[m]	1	2	pi[m]	1	1
AMINO ACIDS METABOLISM	GLUTAMINE METABOLISM	Glutamine synthesis	nh4[m]	1	1	h[m]	1	1
AMINO ACIDS METABOLISM	GLUTAMINE METABOLISM	Glutamine synthesis	nh4[c]			h2o[m]	1	1
AMINO ACIDS METABOLISM	GLUTAMINE METABOLISM	Glutamine synthesis	h[m]			h[c]	2	2
AMINO ACIDS METABOLISM	GLUTAMINE METABOLISM	Glutamine degradation	gln_L[c]	1	1	h2o[c]
AMINO ACIDS METABOLISM	GLUTAMINE METABOLISM	Glutamine degradation	o2[c]			atp[c]
AMINO ACIDS METABOLISM	GLUTAMINE METABOLISM	Glutamine degradation	pi[c]			co2[c]
AMINO ACIDS METABOLISM	GLUTAMINE METABOLISM	Glutamine degradation	adp[c]			nh4[c]
AMINO ACIDS METABOLISM	GLUTAMINE METABOLISM	Glutamine degradation	h[c]
AMINO ACIDS METABOLISM	GLUTAMINE METABOLISM	Glutaminolysis (glutamine to lactate)	gln_L[m]	1	1	lac-L[m]	1	1
AMINO ACIDS METABOLISM	GLUTAMINE METABOLISM	Glutaminolysis (glutamine to lactate)	adp[m]	1	1	atp[m]	1	1
AMINO ACIDS METABOLISM	GLUTAMINE METABOLISM	Glutaminolysis (glutamine to lactate)	nad[m]	2	2	nadh[m]	2	2
AMINO ACIDS METABOLISM	GLUTAMINE METABOLISM	Glutaminolysis (glutamine to lactate)	fad[m]	1	1	fadh2[m]	1	1
AMINO ACIDS METABOLISM	GLUTAMINE METABOLISM	Glutaminolysis (glutamine to lactate)	pi[m]	1	1	nh4[m]	2	2
AMINO ACIDS METABOLISM	GLUTAMINE METABOLISM	Glutaminolysis (glutamine to lactate)	h2o[m]	3	3	co2[m]	2	2
AMINO ACIDS METABOLISM	GLUTATHIONE METABOLISM	Glutathionate synthesis	glu-L[c]	1	1	gthrd[c]	1	1
AMINO ACIDS METABOLISM	GLUTATHIONE METABOLISM	Glutathionate synthesis	cys_L[c]	1	1	adp[c]	2	2
AMINO ACIDS METABOLISM	GLUTATHIONE METABOLISM	Glutathionate synthesis	gly[c]	1	1	h[c]	2	2
AMINO ACIDS METABOLISM	GLUTATHIONE METABOLISM	Glutathionate synthesis	atp[c]	2	2	pi[c]	2	2
AMINO ACIDS METABOLISM	GLYCINE METABOLISM	Glycine synthesis	glc-D[c]	1	1	gly[c]	2	2
AMINO ACIDS METABOLISM	GLYCINE METABOLISM	Glycine synthesis	glu-L[c]	2	2	mlthf[c]	2	2
AMINO ACIDS METABOLISM	GLYCINE METABOLISM	Glycine synthesis	nad[c]	4	4	akg[c]	2	2
AMINO ACIDS METABOLISM	GLYCINE METABOLISM	Glycine synthesis	h2o[c]	2	2	nadh[c]	4	4
AMINO ACIDS METABOLISM	GLYCINE METABOLISM	Glycine synthesis	thf[c]	2	2	h[c]	6	6
AMINO ACIDS METABOLISM	GLYCINE METABOLISM	Glycine synthesis				h2o[c]	2	2
AMINO ACIDS METABOLISM	GLYCINE METABOLISM	Glycine degradation	gly[c]	1	1	h2o[c]
AMINO ACIDS METABOLISM	GLYCINE METABOLISM	Glycine degradation	o2[c]			atp[c]
AMINO ACIDS METABOLISM	GLYCINE METABOLISM	Glycine degradation	pi[c]			co2[c]
AMINO ACIDS METABOLISM	GLYCINE METABOLISM	Glycine degradation	adp[c]			nh4[c]
AMINO ACIDS METABOLISM	GLYCINE METABOLISM	Glycine degradation	h[c]
AMINO ACIDS METABOLISM	GLYCINE METABOLISM	Conversion of glycine to pyruvate	gly[c]	1	1	pyr[c]	1	1
AMINO ACIDS METABOLISM	GLYCINE METABOLISM	Conversion of glycine to pyruvate	h2o[c]	1	1	thf[c]	1	1
AMINO ACIDS METABOLISM	GLYCINE METABOLISM	Conversion of glycine to pyruvate	mlthf[c]	1	1	nh4[c]	1	1
AMINO ACIDS METABOLISM	HISTIDINE METABOLISM	Histidine degradation	his_L[c]	1	1	h2o[c]
AMINO ACIDS METABOLISM	HISTIDINE METABOLISM	Histidine degradation	o2[c]			atp[c]
AMINO ACIDS METABOLISM	HISTIDINE METABOLISM	Histidine degradation	pi[c]			co2[c]
AMINO ACIDS METABOLISM	HISTIDINE METABOLISM	Histidine degradation	adp[c]			nh4[c]
AMINO ACIDS METABOLISM	HISTIDINE METABOLISM	Histidine degradation	h[c]
AMINO ACIDS METABOLISM	HISTIDINE METABOLISM	Conversion of histidine to histamine	his_L[c]	1	1	hista[c]	1	1
AMINO ACIDS METABOLISM	HISTIDINE METABOLISM	Conversion of histidine to histamine	h[c]	1	1	co2[c]	1	1
AMINO ACIDS METABOLISM	HOMOCYSTEINE METABOLISM	Homocysteine synthesis (need methionine)	met_L[c]	1	1	hcys-L[c]	1	1
AMINO ACIDS METABOLISM	HOMOCYSTEINE METABOLISM	Homocysteine synthesis (need methionine)	gly[c]	1	1	sarcs[m]	1	1
AMINO ACIDS METABOLISM	HOMOCYSTEINE METABOLISM	Homocysteine synthesis (need methionine)	atp[c]	2	2	adp[c]	1	1
AMINO ACIDS METABOLISM	HOMOCYSTEINE METABOLISM	Homocysteine synthesis (need methionine)	h2o[c]	2	2	amp[c]	1	1
AMINO ACIDS METABOLISM	HOMOCYSTEINE METABOLISM	Homocysteine synthesis (need methionine)				pi[c]	1	1
AMINO ACIDS METABOLISM	HOMOCYSTEINE METABOLISM	Homocysteine synthesis (need methionine)				ppi[c]	1	1
AMINO ACIDS METABOLISM	HOMOCYSTEINE METABOLISM	Homocysteine synthesis (need methionine)				h[c]	2	2
AMINO ACIDS METABOLISM	HOMOCYSTEINE METABOLISM	Homocysteine degradation	hcys-L[c]	1	1	cys_L[c]	1	1
AMINO ACIDS METABOLISM	HOMOCYSTEINE METABOLISM	Homocysteine degradation	ser_L[c]	1	1	ppcoa[c]	1	1
AMINO ACIDS METABOLISM	HOMOCYSTEINE METABOLISM	Homocysteine degradation	coa[c]	1	1	nh4[c]	1	1
AMINO ACIDS METABOLISM	HOMOCYSTEINE METABOLISM	Homocysteine degradation	nad[c]	1	1	co2[c]	1	1
AMINO ACIDS METABOLISM	HOMOCYSTEINE METABOLISM	Homocysteine degradation				nadh[c]	1	1
AMINO ACIDS METABOLISM	ISOLEUCINE METABOLISM	Isoleucine degradation	ile_L[c]	1	1	h2o[c]
AMINO ACIDS METABOLISM	ISOLEUCINE METABOLISM	Isoleucine degradation	o2[c]			atp[c]
AMINO ACIDS METABOLISM	ISOLEUCINE METABOLISM	Isoleucine degradation	pi[c]			co2[c]
AMINO ACIDS METABOLISM	ISOLEUCINE METABOLISM	Isoleucine degradation	adp[c]			nh4[c]
AMINO ACIDS METABOLISM	ISOLEUCINE METABOLISM	Isoleucine degradation	h[c]
AMINO ACIDS METABOLISM	LEUCINE METABOLISM	Leucine degradation	leu_L[c]	1	1	h2o[c]
AMINO ACIDS METABOLISM	LEUCINE METABOLISM	Leucine degradation	o2[c]			atp[c]
AMINO ACIDS METABOLISM	LEUCINE METABOLISM	Leucine degradation	pi[c]			co2[c]
AMINO ACIDS METABOLISM	LEUCINE METABOLISM	Leucine degradation	adp[c]			nh4[c]
AMINO ACIDS METABOLISM	LEUCINE METABOLISM	Leucine degradation	h[c]
AMINO ACIDS METABOLISM	LEUCINE METABOLISM	Conversion of leucine to acetyl-coA	leu_L[m]	1	1	accoa[m]	1	1
AMINO ACIDS METABOLISM	LEUCINE METABOLISM	Conversion of leucine to acetyl-coA	akg[m]	1	1	acac[m]	1	1
AMINO ACIDS METABOLISM	LEUCINE METABOLISM	Conversion of leucine to acetyl-coA	coa[m]	1	1	glu-L[m]	1	1
AMINO ACIDS METABOLISM	LEUCINE METABOLISM	Conversion of leucine to acetyl-coA	nad[m]	1	1	adp[m]	1	1
AMINO ACIDS METABOLISM	LEUCINE METABOLISM	Conversion of leucine to acetyl-coA	fad[m]	1	1	h[m]	1	1
AMINO ACIDS METABOLISM	LEUCINE METABOLISM	Conversion of leucine to acetyl-coA	atp[m]	1	1	pi[m]	1	1
AMINO ACIDS METABOLISM	LEUCINE METABOLISM	Conversion of leucine to acetyl-coA	h2o[m]	1	1	co2[m]	1	1
AMINO ACIDS METABOLISM	LEUCINE METABOLISM	Conversion of leucine to acetyl-coA	hco3[m]	1	1	nadh[m]	1	1
AMINO ACIDS METABOLISM	LEUCINE METABOLISM	Conversion of leucine to acetyl-coA		1	1	fadh2[m]	1	1
AMINO ACIDS METABOLISM	LYSINE METABOLISM	Lysine degradation	lys_L[c]	1	1	h2o[c]
AMINO ACIDS METABOLISM	LYSINE METABOLISM	Lysine degradation	o2[c]			atp[c]
AMINO ACIDS METABOLISM	LYSINE METABOLISM	Lysine degradation	pi[c]			co2[c]
AMINO ACIDS METABOLISM	LYSINE METABOLISM	Lysine degradation	adp[c]			nh4[c]
AMINO ACIDS METABOLISM	LYSINE METABOLISM	Lysine degradation	h[c]
AMINO ACIDS METABOLISM	LYSINE METABOLISM	Conversion of lysine to L-Saccharopine	lys_L[m]	1	1	saccrp-L[m]	1	1
AMINO ACIDS METABOLISM	LYSINE METABOLISM	Conversion of lysine to L-Saccharopine	akg[m]	1	1	h2o[m]	1	1
AMINO ACIDS METABOLISM	LYSINE METABOLISM	Conversion of lysine to L-Saccharopine	h[m]	1	1	nadp[m]	1	1
AMINO ACIDS METABOLISM	LYSINE METABOLISM	Conversion of lysine to L-Saccharopine	nadph[m]	1	1
AMINO ACIDS METABOLISM	LYSINE METABOLISM	Conversion of lysine to L-2-Aminoadipate	lys_L[x]	1	1	L2aadp[c]	1	1
AMINO ACIDS METABOLISM	LYSINE METABOLISM	Conversion of lysine to L-2-Aminoadipate	h2o[x]	2	2	h2o2[x]	2	2
AMINO ACIDS METABOLISM	LYSINE METABOLISM	Conversion of lysine to L-2-Aminoadipate	o2[x]	2	2	nh4[x]	1	1
AMINO ACIDS METABOLISM	LYSINE METABOLISM	Conversion of lysine to L-2-Aminoadipate	nadh[x]	1	1	h[c]	1	1
AMINO ACIDS METABOLISM	LYSINE METABOLISM	Conversion of lysine to L-2-Aminoadipate	nad[c]	1	1	nad[x]	1	1
AMINO ACIDS METABOLISM	LYSINE METABOLISM	Conversion of lysine to L-2-Aminoadipate	h[x]	0	1	nadh[c]	1	1
AMINO ACIDS METABOLISM	METHIONINE METABOLISM	Methionine degradation	met_L[c]	1	1	cys_L[c]	1	1
AMINO ACIDS METABOLISM	METHIONINE METABOLISM	Methionine degradation	ser_L[c]	1	2	ppcoa[c]	1	1
AMINO ACIDS METABOLISM	METHIONINE METABOLISM	Methionine degradation	atp[c]	2	2	atp[m]	1	1
AMINO ACIDS METABOLISM	METHIONINE METABOLISM	Methionine degradation	adp[m]	1	1	adp[c]	1	1
AMINO ACIDS METABOLISM	METHIONINE METABOLISM	Methionine degradation	pi[m]	1	1	amp[c]	1	1
AMINO ACIDS METABOLISM	METHIONINE METABOLISM	Methionine degradation	fad[m]	1	6	pi[c]	1	1
AMINO ACIDS METABOLISM	METHIONINE METABOLISM	Methionine degradation	coa[c]	1	1	ppi[c]	1	1
AMINO ACIDS METABOLISM	METHIONINE METABOLISM	Methionine degradation	nad[c]	2	2	fadh2[m]	1	6
AMINO ACIDS METABOLISM	METHIONINE METABOLISM	Methionine degradation	nad[m]	1	1	h2o[c]	1	1
AMINO ACIDS METABOLISM	METHIONINE METABOLISM	Methionine degradation	h2o[c]	3	3	nh4[c]	1	2
AMINO ACIDS METABOLISM	METHIONINE METABOLISM	Methionine degradation	h2o[m]	1	1	co2[c]	3	5
AMINO ACIDS METABOLISM	METHIONINE METABOLISM	Methionine degradation				nadh[c]	2	2
AMINO ACIDS METABOLISM	METHIONINE METABOLISM	Methionine degradation				nadh[m]	1	1
AMINO ACIDS METABOLISM	METHIONINE METABOLISM	Methionine degradation				h[m]	1	1
AMINO ACIDS METABOLISM	METHIONINE METABOLISM	Methionine degradation				h[c]	2	2
AMINO ACIDS METABOLISM	METHIONINE METABOLISM	S-adenosyl-L-methionine synthesis	met_L[c]	1	1	amet[c]	1	1
AMINO ACIDS METABOLISM	METHIONINE METABOLISM	S-adenosyl-L-methionine synthesis	atp[c]	1	1	pi[c]	1	1
AMINO ACIDS METABOLISM	METHIONINE METABOLISM	S-adenosyl-L-methionine synthesis	h2o[c]	1	1	ppi[c]	1	1
AMINO ACIDS METABOLISM	ORNITHINE METABOLISM	Ornithine degradation	orn[c]	1	1	h2o[c]
AMINO ACIDS METABOLISM	ORNITHINE METABOLISM	Ornithine degradation	o2[c]			atp[c]
AMINO ACIDS METABOLISM	ORNITHINE METABOLISM	Ornithine degradation	pi[c]			co2[c]
AMINO ACIDS METABOLISM	ORNITHINE METABOLISM	Ornithine degradation	adp[c]			nh4[c]
AMINO ACIDS METABOLISM	ORNITHINE METABOLISM	Ornithine degradation	h[c]
AMINO ACIDS METABOLISM	ORNITHINE METABOLISM	Synthesis of ornithine from glutamine	gln_L[m]	2	2	orn[m]	1	1
AMINO ACIDS METABOLISM	ORNITHINE METABOLISM	Synthesis of ornithine from glutamine	atp[m]	1	1	adp[m]	1	1
AMINO ACIDS METABOLISM	ORNITHINE METABOLISM	Synthesis of ornithine from glutamine	h2o[m]	2	2	nadp[m]	1	1
AMINO ACIDS METABOLISM	ORNITHINE METABOLISM	Synthesis of ornithine from glutamine	nadph[m]	1	1	akg[m]	1	1
AMINO ACIDS METABOLISM	ORNITHINE METABOLISM	Synthesis of ornithine from glutamine	h[m]	1	1	nh4[m]	2	2
AMINO ACIDS METABOLISM	ORNITHINE METABOLISM	Synthesis of ornithine from glutamine				pi[m]	1	1
AMINO ACIDS METABOLISM	ORNITHINE METABOLISM	Synthesis of spermidine from ornithine	orn[c]	1	1	spmd[c]	1	1
AMINO ACIDS METABOLISM	ORNITHINE METABOLISM	Synthesis of spermidine from ornithine	met_L[c]	1	1	5mta[c]	1	1
AMINO ACIDS METABOLISM	ORNITHINE METABOLISM	Synthesis of spermidine from ornithine	h[c]	1	1	co2[c]	2	2
AMINO ACIDS METABOLISM	ORNITHINE METABOLISM	Synthesis of spermidine from ornithine	atp[c]	1	1	pi[c]	1	1
AMINO ACIDS METABOLISM	ORNITHINE METABOLISM	Synthesis of spermidine from ornithine	h2o[c]	1	1	ppi[c]	1	1
AMINO ACIDS METABOLISM	SERINE METABOLISM	Serine synthesis	glc-D[c]	1	1	ser_L[c]	2	2
AMINO ACIDS METABOLISM	SERINE METABOLISM	Serine synthesis	glu-L[c]	2	2	akg[c]	2	2
AMINO ACIDS METABOLISM	SERINE METABOLISM	Serine synthesis	nad[c]	4	4	nadh[c]	4	4
AMINO ACIDS METABOLISM	SERINE METABOLISM	Serine synthesis	h2o[c]	2	2	h[c]	6	6
AMINO ACIDS METABOLISM	SERINE METABOLISM	Serine degradation	ser_L[c]	1	1	h2o[c]
AMINO ACIDS METABOLISM	SERINE METABOLISM	Serine degradation	o2[c]			atp[c]
AMINO ACIDS METABOLISM	SERINE METABOLISM	Serine degradation	pi[c]			co2[c]
AMINO ACIDS METABOLISM	SERINE METABOLISM	Serine degradation	adp[c]			nh4[c]
AMINO ACIDS METABOLISM	SERINE METABOLISM	Serine degradation	h[c]
AMINO ACIDS METABOLISM	PHENYLALANINE METABOLISM	Phenylalanine degradation	phe_L[c]	1	1	h2o[c]
AMINO ACIDS METABOLISM	PHENYLALANINE METABOLISM	Phenylalanine degradation	o2[c]			atp[c]
AMINO ACIDS METABOLISM	PHENYLALANINE METABOLISM	Phenylalanine degradation	pi[c]			co2[c]
AMINO ACIDS METABOLISM	PHENYLALANINE METABOLISM	Phenylalanine degradation	adp[c]			nh4[c]
AMINO ACIDS METABOLISM	PHENYLALANINE METABOLISM	Phenylalanine degradation	h[c]
AMINO ACIDS METABOLISM	PHENYLALANINE METABOLISM	Phenylalanine to phenylacetaldehyde	phe_L[c]	1	1	pacald[c]	1	1
AMINO ACIDS METABOLISM	PHENYLALANINE METABOLISM	Phenylalanine to phenylacetaldehyde	h[c]	1	1	co2[c]	1	1
AMINO ACIDS METABOLISM	PHENYLALANINE METABOLISM	Phenylalanine to phenylacetaldehyde	h2o[c]	1	1	h2o2[c]	1	1
AMINO ACIDS METABOLISM	PHENYLALANINE METABOLISM	Phenylalanine to phenylacetaldehyde	o2[c]	1	1	nh4[c]	1	1
AMINO ACIDS METABOLISM	PHENYLALANINE METABOLISM	Phenylalanine to phenylacetyl-L-glutaminate	phe_L[c]	1	1	pheacgln[c]	1	1
AMINO ACIDS METABOLISM	PHENYLALANINE METABOLISM	Phenylalanine to phenylacetyl-L-glutaminate	h2o[c]	2	2	h2o2[c]	1	1
AMINO ACIDS METABOLISM	PHENYLALANINE METABOLISM	Phenylalanine to phenylacetyl-L-glutaminate	o2[c]	1	1	nh4[c]	1	1
AMINO ACIDS METABOLISM	PHENYLALANINE METABOLISM	Phenylalanine to phenylacetyl-L-glutaminate	nad[c]	1	1	h[c]	1	1
AMINO ACIDS METABOLISM	PHENYLALANINE METABOLISM	Phenylalanine to phenylacetyl-L-glutaminate	atp[c]	1	1	nadh[c]	1	1
AMINO ACIDS METABOLISM	PHENYLALANINE METABOLISM	Phenylalanine to phenylacetyl-L-glutaminate	gln_L[c]	1	1	amp[c]	1	1
AMINO ACIDS METABOLISM	PHENYLALANINE METABOLISM	Phenylalanine to phenylacetyl-L-glutaminate				co2[c]	1	1
AMINO ACIDS METABOLISM	PHENYLALANINE METABOLISM	Phenylalanine to phenylacetyl-L-glutaminate				ppi[c]	1	1
AMINO ACIDS METABOLISM	PHENYLALANINE METABOLISM	Phenylalanine to tyrosine	phe_L[c]	1	1	tyr_L[c]	1	1
AMINO ACIDS METABOLISM	PHENYLALANINE METABOLISM	Phenylalanine to tyrosine	o2[c]	1	1	thbpt4acam[c]	1	1
AMINO ACIDS METABOLISM	PHENYLALANINE METABOLISM	Phenylalanine to tyrosine	thbpt[c]	1	1
AMINO ACIDS METABOLISM	PROLINE METABOLISM	Proline synthesis	glc-D[c]	1	1	pro_L[m]	1	1
AMINO ACIDS METABOLISM	PROLINE METABOLISM	Proline synthesis	atp[m]	1	2	nadh[c]	2	2
AMINO ACIDS METABOLISM	PROLINE METABOLISM	Proline synthesis	nad[c]	2	2	atp[c]	2	2
AMINO ACIDS METABOLISM	PROLINE METABOLISM	Proline synthesis	adp[c]	2	2	co2[m]	2	2
AMINO ACIDS METABOLISM	PROLINE METABOLISM	Proline synthesis	pi[c]	2	2	adp[m]	1	2
AMINO ACIDS METABOLISM	PROLINE METABOLISM	Proline synthesis	hco3[m]	1	1	pi[m]	1	2
AMINO ACIDS METABOLISM	PROLINE METABOLISM	Proline synthesis	nh4[m]	1	1	h2o[m]	2	2
AMINO ACIDS METABOLISM	PROLINE METABOLISM	Proline synthesis	nadph[m]	1	1	h2o[c]	2	2
AMINO ACIDS METABOLISM	PROLINE METABOLISM	Proline synthesis				nadp[m]	1	1
AMINO ACIDS METABOLISM	PROLINE METABOLISM	Proline degradation	pro_L[c]	1	1	h2o[c]
AMINO ACIDS METABOLISM	PROLINE METABOLISM	Proline degradation	o2[c]			atp[c]
AMINO ACIDS METABOLISM	PROLINE METABOLISM	Proline degradation	pi[c]			co2[c]
AMINO ACIDS METABOLISM	PROLINE METABOLISM	Proline degradation	adp[c]			nh4[c]
AMINO ACIDS METABOLISM	PROLINE METABOLISM	Proline degradation	h[c]
AMINO ACIDS METABOLISM	PROLINE METABOLISM	Synthesis of proline from glutamine	gln_L[m]	1	1	pro_L[m]	1	1
AMINO ACIDS METABOLISM	PROLINE METABOLISM	Synthesis of proline from glutamine	atp[m]	1	1	adp[m]	1	1
AMINO ACIDS METABOLISM	PROLINE METABOLISM	Synthesis of proline from glutamine	h[m]	2	2	nad[m]	1	1
AMINO ACIDS METABOLISM	PROLINE METABOLISM	Synthesis of proline from glutamine	nadh[m]	1	1	nadp[m]	1	1
AMINO ACIDS METABOLISM	PROLINE METABOLISM	Synthesis of proline from glutamine	nadph[m]	1	1	nh4[m]	1	1
AMINO ACIDS METABOLISM	PROLINE METABOLISM	Synthesis of proline from glutamine				pi[m]	1	1
AMINO ACIDS METABOLISM	THREONINE METABOLISM	Threonine degradation	thr_L[c]	1	1	h2o[c]
AMINO ACIDS METABOLISM	THREONINE METABOLISM	Threonine degradation	o2[c]			atp[c]
AMINO ACIDS METABOLISM	THREONINE METABOLISM	Threonine degradation	pi[c]			co2[c]
AMINO ACIDS METABOLISM	THREONINE METABOLISM	Threonine degradation	adp[c]			nh4[c]
AMINO ACIDS METABOLISM	THREONINE METABOLISM	Threonine degradation	h[c]
AMINO ACIDS METABOLISM	TRYPTOPHAN METABOLISM	Tryptophan degradation	trp_L[c]	1	1	h2o[c]
AMINO ACIDS METABOLISM	TRYPTOPHAN METABOLISM	Tryptophan degradation	o2[c]			atp[c]
AMINO ACIDS METABOLISM	TRYPTOPHAN METABOLISM	Tryptophan degradation	pi[c]			co2[c]
AMINO ACIDS METABOLISM	TRYPTOPHAN METABOLISM	Tryptophan degradation	adp[c]			nh4[c]
AMINO ACIDS METABOLISM	TRYPTOPHAN METABOLISM	Tryptophan degradation	h[c]
AMINO ACIDS METABOLISM	TRYPTOPHAN METABOLISM	Synthesis of anthranilate from tryptophan	trp_L[c]	1	1	anth[c]	1	1
AMINO ACIDS METABOLISM	TRYPTOPHAN METABOLISM	Synthesis of anthranilate from tryptophan	o2[c]	1	1	for[c]	1	1
AMINO ACIDS METABOLISM	TRYPTOPHAN METABOLISM	Synthesis of anthranilate from tryptophan	h2o[c]	2	2	h[c]	2	2
AMINO ACIDS METABOLISM	TRYPTOPHAN METABOLISM	Synthesis of anthranilate from tryptophan				ala_L[c]	1	1
AMINO ACIDS METABOLISM	TRYPTOPHAN METABOLISM	Synthesis of L-kynurenine from tryptophan	trp_L[c]	1	1	Lkynr[c]	1	1
AMINO ACIDS METABOLISM	TRYPTOPHAN METABOLISM	Synthesis of L-kynurenine from tryptophan	o2[c]	1	1	h[c]	1	1
AMINO ACIDS METABOLISM	TRYPTOPHAN METABOLISM	Synthesis of L-kynurenine from tryptophan	h2o[c]	1	1	for[c]	1	1
AMINO ACIDS METABOLISM	TRYPTOPHAN METABOLISM	Synthesis of N-formylanthranilate from tryptophan	trp_L[c]	1	1	nformanth[c]	1	1
AMINO ACIDS METABOLISM	TRYPTOPHAN METABOLISM	Synthesis of N-formylanthranilate from tryptophan	o2[c]	1	1	h[c]	1	1
AMINO ACIDS METABOLISM	TRYPTOPHAN METABOLISM	Synthesis of N-formylanthranilate from tryptophan	h2o[c]	1	1	ala_L[c]	1	1
AMINO ACIDS METABOLISM	TRYPTOPHAN METABOLISM	Synthesis of quinolinate from tryptophan	trp_L[c]	1	1	quln[c]	1	1
AMINO ACIDS METABOLISM	TRYPTOPHAN METABOLISM	Synthesis of quinolinate from tryptophan	nadph[c]	1	1	ala_L[c]	1	1
AMINO ACIDS METABOLISM	TRYPTOPHAN METABOLISM	Synthesis of quinolinate from tryptophan	o2[c]	3	3	for[c]	1	1
AMINO ACIDS METABOLISM	TRYPTOPHAN METABOLISM	Synthesis of quinolinate from tryptophan				nadp[c]	1	1
AMINO ACIDS METABOLISM	TRYPTOPHAN METABOLISM	Synthesis of quinolinate from tryptophan				h[c]	2	2
AMINO ACIDS METABOLISM	TRYPTOPHAN METABOLISM	Synthesis of serotonin from tryptophan	trp_L[c]	1	1	srtn[c]	1	1
AMINO ACIDS METABOLISM	TRYPTOPHAN METABOLISM	Synthesis of serotonin from tryptophan	thbpt[c]	1	1	thbpt4acam[c]	1	1
AMINO ACIDS METABOLISM	TRYPTOPHAN METABOLISM	Synthesis of serotonin from tryptophan	o2[c]	1	1	co2[c]	1	1
AMINO ACIDS METABOLISM	TRYPTOPHAN METABOLISM	Synthesis of serotonin from tryptophan	h[c]	1	1
AMINO ACIDS METABOLISM	TYROSINE METABOLISM	Tyrosine synthesis (need phenylalanine)	phe_L[c]	1	1	tyr_L[c]	1	1
AMINO ACIDS METABOLISM	TYROSINE METABOLISM	Tyrosine synthesis (need phenylalanine)	o2[c]	1	1	h2o[c]	1	1
AMINO ACIDS METABOLISM	TYROSINE METABOLISM	Tyrosine synthesis (need phenylalanine)	h[c]	1	1	nad[c]	1	1
AMINO ACIDS METABOLISM	TYROSINE METABOLISM	Tyrosine synthesis (need phenylalanine)	nadh[c]	1	1	h[c]	1	1
AMINO ACIDS METABOLISM	TYROSINE METABOLISM	Tyrosine degradation	tyr_L[c]	1	1	h2o[c]
AMINO ACIDS METABOLISM	TYROSINE METABOLISM	Tyrosine degradation	o2[c]			atp[c]
AMINO ACIDS METABOLISM	TYROSINE METABOLISM	Tyrosine degradation	pi[c]			co2[c]
AMINO ACIDS METABOLISM	TYROSINE METABOLISM	Tyrosine degradation	adp[c]			nh4[c]
AMINO ACIDS METABOLISM	TYROSINE METABOLISM	Tyrosine degradation	h[c]
AMINO ACIDS METABOLISM	TYROSINE METABOLISM	Tyrosine to adrenaline	tyr_L[c]	2	2	adrnl[c]	2	2
AMINO ACIDS METABOLISM	TYROSINE METABOLISM	Tyrosine to adrenaline	o2[c]	3	3	co2[c]	2	2
AMINO ACIDS METABOLISM	TYROSINE METABOLISM	Tyrosine to adrenaline	ascb_L[c]	2	2	h2o[c]	2	2
AMINO ACIDS METABOLISM	TYROSINE METABOLISM	Tyrosine to adrenaline	amet[c]	2	2	ahcys[c]	2	2
AMINO ACIDS METABOLISM	TYROSINE METABOLISM	Tyrosine to adrenaline				dhdascb[c]	2	2
AMINO ACIDS METABOLISM	TYROSINE METABOLISM	Tyrosine to dopamine	tyr_L[c]	2	2	dopa[c]	2	2
AMINO ACIDS METABOLISM	TYROSINE METABOLISM	Tyrosine to dopamine	o2[c]	1	1	co2[c]	2	2
AMINO ACIDS METABOLISM	TYROSINE METABOLISM	Tyrosine to dopamine	h[c]	2	2
AMINO ACIDS METABOLISM	TYROSINE METABOLISM	Tyrosine to acetoacetate and fumarate	tyr_L[c]	1	1	fum[c]	1	1
AMINO ACIDS METABOLISM	TYROSINE METABOLISM	Tyrosine to acetoacetate and fumarate	akg[c]	1	1	acac[c]	1	1
AMINO ACIDS METABOLISM	TYROSINE METABOLISM	Tyrosine to acetoacetate and fumarate	o2[c]	2	2	co2[c]	1	1
AMINO ACIDS METABOLISM	TYROSINE METABOLISM	Tyrosine to acetoacetate and fumarate	h2o[c]	1	1	h[c]	2	2
AMINO ACIDS METABOLISM	TYROSINE METABOLISM	Tyrosine to acetoacetate and fumarate				glu-L[c]	1	1
AMINO ACIDS METABOLISM	VALINE METABOLISM	Valine degradation	val_L[c]	1	1	h2o[c]
AMINO ACIDS METABOLISM	VALINE METABOLISM	Valine degradation	o2[c]			atp[c]
AMINO ACIDS METABOLISM	VALINE METABOLISM	Valine degradation	pi[c]			co2[c]
AMINO ACIDS METABOLISM	VALINE METABOLISM	Valine degradation	adp[c]			nh4[c]
AMINO ACIDS METABOLISM	VALINE METABOLISM	Valine degradation	h[c]
AMINO ACIDS METABOLISM	VALINE METABOLISM	Valine to succinyl-coA	val_L[m]	1	1	succoa[m]	1	1
AMINO ACIDS METABOLISM	VALINE METABOLISM	Valine to succinyl-coA	akg[m]	1	1	glu-L[m]	1	1
AMINO ACIDS METABOLISM	VALINE METABOLISM	Valine to succinyl-coA	coa[m]	1	1	fadh2[m]	1	1
AMINO ACIDS METABOLISM	VALINE METABOLISM	Valine to succinyl-coA	fad[m]	1	1	co2[m]	1	1
AMINO ACIDS METABOLISM	VALINE METABOLISM	Valine to succinyl-coA	h2o[m]	2	2	h[m]	3	3
AMINO ACIDS METABOLISM	VALINE METABOLISM	Valine to succinyl-coA	nad[m]	3	3	nadh[m]	3	3
LIPIDS METABOLISM	CHOLESTEROL METABOLISM	Hydroxymethylglutaryl-CoA synthesis	glc-D[c]	3	3	hmgcoa[m]	2	2
LIPIDS METABOLISM	CHOLESTEROL METABOLISM	Hydroxymethylglutaryl-CoA synthesis	coa[m]	2	2	atp[c]	6	6
LIPIDS METABOLISM	CHOLESTEROL METABOLISM	Hydroxymethylglutaryl-CoA synthesis	adp[c]	6	6	nadh[c]	6	6
LIPIDS METABOLISM	CHOLESTEROL METABOLISM	Hydroxymethylglutaryl-CoA synthesis	pi[c]	6	6	nadh[m]	6	6
LIPIDS METABOLISM	CHOLESTEROL METABOLISM	Hydroxymethylglutaryl-CoA synthesis	nad[m]	6	6	h2o[c]	6	6
LIPIDS METABOLISM	CHOLESTEROL METABOLISM	Hydroxymethylglutaryl-CoA synthesis	nad[c]	6	6	co2[m]	6	6
LIPIDS METABOLISM	CHOLESTEROL METABOLISM	Hydroxymethylglutaryl-CoA synthesis	h2o[m]	2	2	h[m]	8	8
LIPIDS METABOLISM	CHOLESTEROL METABOLISM	Cholesterol synthesis	frdp[c]	2	2	chsterol[c]	1	1
LIPIDS METABOLISM	CHOLESTEROL METABOLISM	Cholesterol synthesis	h[c]	9	9	ppi[c]	2	2
LIPIDS METABOLISM	CHOLESTEROL METABOLISM	Cholesterol synthesis	nadph[c]	10	15	for[c]	1	1
LIPIDS METABOLISM	CHOLESTEROL METABOLISM	Cholesterol synthesis	o2[c]	9	13	nadp[c]	10	15
LIPIDS METABOLISM	CHOLESTEROL METABOLISM	Cholesterol synthesis	nad[c]	0	2	h2o[c]	7	11
LIPIDS METABOLISM	CHOLESTEROL METABOLISM	Cholesterol synthesis	fadh2[c]	1	1	nadh[c]	0	2
LIPIDS METABOLISM	CHOLESTEROL METABOLISM	Cholesterol synthesis				co2[c]	2	2
LIPIDS METABOLISM	CHOLESTEROL METABOLISM	Cholesterol synthesis				fad[c]	1	1
LIPIDS METABOLISM	CHOLESTEROL METABOLISM	Acetoacetate synthesis	glc-D[c]	1	1	acac[m]	1	1
LIPIDS METABOLISM	CHOLESTEROL METABOLISM	Acetoacetate synthesis	nad[c]	2	2	nadh[c]	2	2
LIPIDS METABOLISM	CHOLESTEROL METABOLISM	Acetoacetate synthesis	nad[m]	2	2	nadh[m]	2	2
LIPIDS METABOLISM	CHOLESTEROL METABOLISM	Acetoacetate synthesis	adp[c]	2	2	atp[c]	2	2
LIPIDS METABOLISM	CHOLESTEROL METABOLISM	Acetoacetate synthesis	pi[c]	2	2	co2[m]	2	2
LIPIDS METABOLISM	CHOLESTEROL METABOLISM	Acetoacetate synthesis	h2o[m]	1	1	h[m]	3	3
LIPIDS METABOLISM	CHOLESTEROL METABOLISM	Acetoacetate synthesis				h2o[c]	2	2
LIPIDS METABOLISM	CHOLESTEROL METABOLISM	Mevalonate synthesis	hmgcoa[c]	1	1	mev-R[x]	1	1
LIPIDS METABOLISM	CHOLESTEROL METABOLISM	Mevalonate synthesis	h[c]	2	2	coa[c]	1	1
LIPIDS METABOLISM	CHOLESTEROL METABOLISM	Mevalonate synthesis	nadph[c]	2	2	nadp[c]	2	2
LIPIDS METABOLISM	CHOLESTEROL METABOLISM	Farnesyl-pyrophosphate synthesis	mev-R[x]	3	3	frdp[c]	1	1
LIPIDS METABOLISM	CHOLESTEROL METABOLISM	Farnesyl-pyrophosphate synthesis	atp[c]	9	9	co2[c]	3	3
LIPIDS METABOLISM	CHOLESTEROL METABOLISM	Farnesyl-pyrophosphate synthesis				adp[c]	9	9
LIPIDS METABOLISM	CHOLESTEROL METABOLISM	Farnesyl-pyrophosphate synthesis				pi[c]	3	3
LIPIDS METABOLISM	CHOLESTEROL METABOLISM	Farnesyl-pyrophosphate synthesis				ppi[c]	2	2
LIPIDS METABOLISM	CHOLESTEROL METABOLISM	Farnesyl-pyrophosphate synthesis				h[c]	3	3
LIPIDS METABOLISM	GLYCEROPHOSPHOLIPID METABOLISM	Glycerol-3-phosphate synthesis	dhap[c]	1	1	glyc3p[c]	1	1
LIPIDS METABOLISM	GLYCEROPHOSPHOLIPID METABOLISM	Glycerol-3-phosphate synthesis	h[c]	1	1	nad[c]	1	1
LIPIDS METABOLISM	GLYCEROPHOSPHOLIPID METABOLISM	Glycerol-3-phosphate synthesis	nadh[c]	1	1
LIPIDS METABOLISM	GLYCEROPHOSPHOLIPID METABOLISM	Phosphatidyl-choline synthesis	glc-D[c]	1	17	pchol_hs[c]	1	2
LIPIDS METABOLISM	GLYCEROPHOSPHOLIPID METABOLISM	Phosphatidyl-choline synthesis	chol[c]	0	2	nadh[m]	0	32
LIPIDS METABOLISM	GLYCEROPHOSPHOLIPID METABOLISM	Phosphatidyl-choline synthesis	nadph[c]	0	56	nadh[c]	0	30
LIPIDS METABOLISM	GLYCEROPHOSPHOLIPID METABOLISM	Phosphatidyl-choline synthesis	atp[c]	0	14	nadp[c]	0	56
LIPIDS METABOLISM	GLYCEROPHOSPHOLIPID METABOLISM	Phosphatidyl-choline synthesis	hco3[c]	0	28	amp[c]	0	16
LIPIDS METABOLISM	GLYCEROPHOSPHOLIPID METABOLISM	Phosphatidyl-choline synthesis	h[c]	0	26	ppi[c]	0	16
LIPIDS METABOLISM	GLYCEROPHOSPHOLIPID METABOLISM	Phosphatidyl-choline synthesis	lnlnca[c]	0		co2[c]	0	28
LIPIDS METABOLISM	GLYCEROPHOSPHOLIPID METABOLISM	Phosphatidyl-choline synthesis	lnlc[c]	0		h2o[c]	0	62
LIPIDS METABOLISM	GLYCEROPHOSPHOLIPID METABOLISM	Phosphatidyl-choline synthesis	o2[c]	0		co2[m]	0	32
LIPIDS METABOLISM	GLYCEROPHOSPHOLIPID METABOLISM	Phosphatidyl-choline synthesis	nad[m]	0	32	h[m]	0	32
LIPIDS METABOLISM	GLYCEROPHOSPHOLIPID METABOLISM	Phosphatidyl-choline synthesis	nad[c]	0	30
LIPIDS METABOLISM	GLYCEROPHOSPHOLIPID METABOLISM	Phosphatidyl-choline synthesis	adp[c]	0	2
LIPIDS METABOLISM	GLYCEROPHOSPHOLIPID METABOLISM	Phosphatidyl-choline synthesis	pi[c]	0	4
LIPIDS METABOLISM	GLYCEROPHOSPHOLIPID METABOLISM	Phosphatidyl-ethanolamine synthesis	glc-D[c]	1	17	pe_hs[c]	1	2
LIPIDS METABOLISM	GLYCEROPHOSPHOLIPID METABOLISM	Phosphatidyl-ethanolamine synthesis	etha[c]	0	2	nadh[c]	0	30
LIPIDS METABOLISM	GLYCEROPHOSPHOLIPID METABOLISM	Phosphatidyl-ethanolamine synthesis	adp[c]	0	12	nadh[m]	0	32
LIPIDS METABOLISM	GLYCEROPHOSPHOLIPID METABOLISM	Phosphatidyl-ethanolamine synthesis	nad[c]	0	30	nadp[c]	0	56
LIPIDS METABOLISM	GLYCEROPHOSPHOLIPID METABOLISM	Phosphatidyl-ethanolamine synthesis	nad[m]	0	32	amp[c]	0	16
LIPIDS METABOLISM	GLYCEROPHOSPHOLIPID METABOLISM	Phosphatidyl-ethanolamine synthesis	pi[c]	0	4	co2[c]	0	28
LIPIDS METABOLISM	GLYCEROPHOSPHOLIPID METABOLISM	Phosphatidyl-ethanolamine synthesis	nadph[c]	0	56	h2o[c]	0	60
LIPIDS METABOLISM	GLYCEROPHOSPHOLIPID METABOLISM	Phosphatidyl-ethanolamine synthesis	atp[c]	0	4	ppi[c]	0	18
LIPIDS METABOLISM	GLYCEROPHOSPHOLIPID METABOLISM	Phosphatidyl-ethanolamine synthesis	hco3[c]	0	28	cmp[c]	0	2
LIPIDS METABOLISM	GLYCEROPHOSPHOLIPID METABOLISM	Phosphatidyl-ethanolamine synthesis	h[c]	0	24	co2[m]	0	32
LIPIDS METABOLISM	GLYCEROPHOSPHOLIPID METABOLISM	Phosphatidyl-ethanolamine synthesis	ctp[c]	0	2	h[m]	0	32
LIPIDS METABOLISM	GLYCEROPHOSPHOLIPID METABOLISM	Phosphatidyl-ethanolamine synthesis	lnlnca[c]	0
LIPIDS METABOLISM	GLYCEROPHOSPHOLIPID METABOLISM	Phosphatidyl-ethanolamine synthesis	lnlc[c]	0
LIPIDS METABOLISM	GLYCEROPHOSPHOLIPID METABOLISM	Phosphatidyl-ethanolamine synthesis	o2[c]	0
LIPIDS METABOLISM	GLYCEROPHOSPHOLIPID METABOLISM	Phosphatidyl-serine synthesis	glc-D[c]	1	17	ps_hs[c]	1	2
LIPIDS METABOLISM	GLYCEROPHOSPHOLIPID METABOLISM	Phosphatidyl-serine synthesis	ser_L[c]	0	2	nadh[c]	0	30
LIPIDS METABOLISM	GLYCEROPHOSPHOLIPID METABOLISM	Phosphatidyl-serine synthesis	adp[c]	0	2	nadh[m]	0	32
LIPIDS METABOLISM	GLYCEROPHOSPHOLIPID METABOLISM	Phosphatidyl-serine synthesis	pi[c]	0	4	nadp[c]	0	56
LIPIDS METABOLISM	GLYCEROPHOSPHOLIPID METABOLISM	Phosphatidyl-serine synthesis	nad[c]	0	30	amp[c]	0	16
LIPIDS METABOLISM	GLYCEROPHOSPHOLIPID METABOLISM	Phosphatidyl-serine synthesis	nad[m]	0	32	ppi[c]	0	16
LIPIDS METABOLISM	GLYCEROPHOSPHOLIPID METABOLISM	Phosphatidyl-serine synthesis	nadph[c]	0	56	co2[c]	0	28
LIPIDS METABOLISM	GLYCEROPHOSPHOLIPID METABOLISM	Phosphatidyl-serine synthesis	atp[c]	0	14	h2o[c]	0	62
LIPIDS METABOLISM	GLYCEROPHOSPHOLIPID METABOLISM	Phosphatidyl-serine synthesis	hco3[c]	0	28	co2[m]	0	32
LIPIDS METABOLISM	GLYCEROPHOSPHOLIPID METABOLISM	Phosphatidyl-serine synthesis	h[c]	0	26	h[m]	0	32
LIPIDS METABOLISM	GLYCEROPHOSPHOLIPID METABOLISM	Phosphatidyl-serine synthesis	lnlnca[c]	0
LIPIDS METABOLISM	GLYCEROPHOSPHOLIPID METABOLISM	Phosphatidyl-serine synthesis	lnlc[c]	0
LIPIDS METABOLISM	GLYCEROPHOSPHOLIPID METABOLISM	Phosphatidyl-serine synthesis	o2[c]	0
LIPIDS METABOLISM	GLYCEROPHOSPHOLIPID METABOLISM	Phosphatidyl-inositol synthesis	glc-D[c]	1	17	pail_hs[c]	1	2
LIPIDS METABOLISM	GLYCEROPHOSPHOLIPID METABOLISM	Phosphatidyl-inositol synthesis	nadph[c]	0	56	co2[c]	0	28
LIPIDS METABOLISM	GLYCEROPHOSPHOLIPID METABOLISM	Phosphatidyl-inositol synthesis	nad[c]	0	30	h2o[c]	0	60
LIPIDS METABOLISM	GLYCEROPHOSPHOLIPID METABOLISM	Phosphatidyl-inositol synthesis	nad[m]	0	32	nadp[c]	0	56
LIPIDS METABOLISM	GLYCEROPHOSPHOLIPID METABOLISM	Phosphatidyl-inositol synthesis	atp[c]	0	14	ppi[c]	0	18
LIPIDS METABOLISM	GLYCEROPHOSPHOLIPID METABOLISM	Phosphatidyl-inositol synthesis	hco3[c]	0	28	nadh[c]	0	30
LIPIDS METABOLISM	GLYCEROPHOSPHOLIPID METABOLISM	Phosphatidyl-inositol synthesis	inost[c]	0	2	nadh[m]	0	32
LIPIDS METABOLISM	GLYCEROPHOSPHOLIPID METABOLISM	Phosphatidyl-inositol synthesis	h[c]	0	24	amp[c]	0	16
LIPIDS METABOLISM	GLYCEROPHOSPHOLIPID METABOLISM	Phosphatidyl-inositol synthesis	adp[c]	0	2	cmp[c]	0	2
LIPIDS METABOLISM	GLYCEROPHOSPHOLIPID METABOLISM	Phosphatidyl-inositol synthesis	pi[c]	0	4	coa[c]	0	2
LIPIDS METABOLISM	GLYCEROPHOSPHOLIPID METABOLISM	Phosphatidyl-inositol synthesis	lnlnca[c]	0		co2[m]	0	32
LIPIDS METABOLISM	GLYCEROPHOSPHOLIPID METABOLISM	Phosphatidyl-inositol synthesis	lnlc[c]	0		h[m]	0	32
LIPIDS METABOLISM	GLYCEROPHOSPHOLIPID METABOLISM	Phosphatidyl-inositol synthesis	o2[c]	0
LIPIDS METABOLISM	GLYCEROPHOSPHOLIPID METABOLISM	Cardiolipin synthesis	glc-D[c]	1	17.5	clpn_hs[c]	1	1
LIPIDS METABOLISM	GLYCEROPHOSPHOLIPID METABOLISM	Cardiolipin synthesis	nadph[c]	0	56	co2[c]	0	28
LIPIDS METABOLISM	GLYCEROPHOSPHOLIPID METABOLISM	Cardiolipin synthesis	atp[c]	0	15	h2o[c]	0	59
LIPIDS METABOLISM	GLYCEROPHOSPHOLIPID METABOLISM	Cardiolipin synthesis	hco3[c]	0	28	nadp[c]	0	56
LIPIDS METABOLISM	GLYCEROPHOSPHOLIPID METABOLISM	Cardiolipin synthesis	nad[c]	0	29	cmp[c]	0	2
LIPIDS METABOLISM	GLYCEROPHOSPHOLIPID METABOLISM	Cardiolipin synthesis	nad[m]	0	32	ppi[c]	0	19
LIPIDS METABOLISM	GLYCEROPHOSPHOLIPID METABOLISM	Cardiolipin synthesis	adp[c]	0	1	nadh[c]	0	29
LIPIDS METABOLISM	GLYCEROPHOSPHOLIPID METABOLISM	Cardiolipin synthesis	pi[c]	0	3	nadh[m]	0	32
LIPIDS METABOLISM	GLYCEROPHOSPHOLIPID METABOLISM	Cardiolipin synthesis	h[c]	0	28	amp[c]	0	16
LIPIDS METABOLISM	GLYCEROPHOSPHOLIPID METABOLISM	Cardiolipin synthesis	lnlnca[c]	0		co2[m]	0	32
LIPIDS METABOLISM	GLYCEROPHOSPHOLIPID METABOLISM	Cardiolipin synthesis	lnlc[c]	0		h[m]	0	32
LIPIDS METABOLISM	GLYCEROPHOSPHOLIPID METABOLISM	Cardiolipin synthesis	o2[c]	0
LIPIDS METABOLISM	TRIACYLGLYCEROL METABOLISM	Triacylglycerol synthesis	glc-D[c]	0	12.5	tag_hs[e]	1	1
LIPIDS METABOLISM	TRIACYLGLYCEROL METABOLISM	Triacylglycerol synthesis	nadph[c]	0	42	co2[c]	0	21
LIPIDS METABOLISM	TRIACYLGLYCEROL METABOLISM	Triacylglycerol synthesis	nad[c]	0	23	h2o[c]	0	32
LIPIDS METABOLISM	TRIACYLGLYCEROL METABOLISM	Triacylglycerol synthesis	nad[m]	0	24	nadp[c]	0	42
LIPIDS METABOLISM	TRIACYLGLYCEROL METABOLISM	Triacylglycerol synthesis	h[c]	0	18	nadh[c]	0	23
LIPIDS METABOLISM	TRIACYLGLYCEROL METABOLISM	Triacylglycerol synthesis	atp[c]	0	10	nadh[m]	0	24
LIPIDS METABOLISM	TRIACYLGLYCEROL METABOLISM	Triacylglycerol synthesis	hco3[c]	0	21	adp[c]	0	9
LIPIDS METABOLISM	TRIACYLGLYCEROL METABOLISM	Triacylglycerol synthesis	lnlnca[c]	0		pi[c]	0	9
LIPIDS METABOLISM	TRIACYLGLYCEROL METABOLISM	Triacylglycerol synthesis	lnlc[c]	0		amp[c]	0	12
LIPIDS METABOLISM	TRIACYLGLYCEROL METABOLISM	Triacylglycerol synthesis	o2[c]	0		ppi[c]	0	12
LIPIDS METABOLISM	TRIACYLGLYCEROL METABOLISM	Triacylglycerol synthesis				h[m]	0	24
LIPIDS METABOLISM	TRIACYLGLYCEROL METABOLISM	Triacylglycerol synthesis				co2[m]	0	24
LIPIDS METABOLISM	SPHINGOLIPID METABOLISM	Sphingomyelin synthesis	glc-D[c]	1	8	sphmyln_hs[c]	1	1
LIPIDS METABOLISM	SPHINGOLIPID METABOLISM	Sphingomyelin synthesis	nadph[c]	0	28	co2[c]	0	15
LIPIDS METABOLISM	SPHINGOLIPID METABOLISM	Sphingomyelin synthesis	atp[c]	0	6	h2o[c]	0	22
LIPIDS METABOLISM	SPHINGOLIPID METABOLISM	Sphingomyelin synthesis	hco3[c]	0	15	nadp[c]	0	28
LIPIDS METABOLISM	SPHINGOLIPID METABOLISM	Sphingomyelin synthesis	ser_L[c]	0	1	nadh[c]	0	16
LIPIDS METABOLISM	SPHINGOLIPID METABOLISM	Sphingomyelin synthesis	h[c]	0	12	nadh[m]	0	16
LIPIDS METABOLISM	SPHINGOLIPID METABOLISM	Sphingomyelin synthesis	adp[c]	0	1	amp[c]	0	8
LIPIDS METABOLISM	SPHINGOLIPID METABOLISM	Sphingomyelin synthesis	pi[c]	0	2	cmp[c]	0	1
LIPIDS METABOLISM	SPHINGOLIPID METABOLISM	Sphingomyelin synthesis	nad[c]	0	16	ppi[c]	0	9
LIPIDS METABOLISM	SPHINGOLIPID METABOLISM	Sphingomyelin synthesis	nad[m]	0	16	co2[m]	0	16
LIPIDS METABOLISM	SPHINGOLIPID METABOLISM	Sphingomyelin synthesis	chol[c]	0		h[m]	0	16
LIPIDS METABOLISM	SPHINGOLIPID METABOLISM	Sphingomyelin synthesis	ctp[c]	0
LIPIDS METABOLISM	SPHINGOLIPID METABOLISM	Sphingomyelin synthesis	lnlnca[c]	0
LIPIDS METABOLISM	SPHINGOLIPID METABOLISM	Sphingomyelin synthesis	lnlc[c]	0
LIPIDS METABOLISM	SPHINGOLIPID METABOLISM	Sphingomyelin synthesis	o2[c]	0
LIPIDS METABOLISM	SPHINGOLIPID METABOLISM	Ceramide synthesis	glc-D[c]	1	8	crm_hs[c]	1	1
LIPIDS METABOLISM	SPHINGOLIPID METABOLISM	Ceramide synthesis	ser_L[c]	0	1	nadh[c]	0	16
LIPIDS METABOLISM	SPHINGOLIPID METABOLISM	Ceramide synthesis	nadph[c]	0	29	nadh[m]	0	16
LIPIDS METABOLISM	SPHINGOLIPID METABOLISM	Ceramide synthesis	atp[c]	0	6	co2[c]	0	15
LIPIDS METABOLISM	SPHINGOLIPID METABOLISM	Ceramide synthesis	hco3[c]	0	14	h2o[c]	0	22
LIPIDS METABOLISM	SPHINGOLIPID METABOLISM	Ceramide synthesis	fad[c]	0	1	nadp[c]	0	29
LIPIDS METABOLISM	SPHINGOLIPID METABOLISM	Ceramide synthesis	h[c]	0	13	co2[m]	0	16
LIPIDS METABOLISM	SPHINGOLIPID METABOLISM	Ceramide synthesis	pi[c]	0	2	fadh2[c]	0	1
LIPIDS METABOLISM	SPHINGOLIPID METABOLISM	Ceramide synthesis	nad[c]	0	16	amp[c]	0	8
LIPIDS METABOLISM	SPHINGOLIPID METABOLISM	Ceramide synthesis	nad[m]	0	16	ppi[c]	0	8
LIPIDS METABOLISM	SPHINGOLIPID METABOLISM	Ceramide synthesis	adp[c]	0	2	h[m]	0	16
LIPIDS METABOLISM	SPHINGOLIPID METABOLISM	Ceramide synthesis	lnlnca[c]	0
LIPIDS METABOLISM	SPHINGOLIPID METABOLISM	Ceramide synthesis	lnlc[c]	0
LIPIDS METABOLISM	SPHINGOLIPID METABOLISM	Ceramide synthesis	o2[c]	0
LIPIDS METABOLISM	FATTY ACID METABOLISM	Palmitate synthesis	glc-D[c]	4	4	hdca[c]	1	1
LIPIDS METABOLISM	FATTY ACID METABOLISM	Palmitate synthesis	nadph[c]	14	14	nadp[c]	14	14
LIPIDS METABOLISM	FATTY ACID METABOLISM	Palmitate synthesis	nad[c]	16	16	nadh[c]	16	16
LIPIDS METABOLISM	FATTY ACID METABOLISM	Palmitate synthesis	atp[c]	7	7	adp[c]	7	7
LIPIDS METABOLISM	FATTY ACID METABOLISM	Palmitate synthesis	hco3[c]	7	7	co2[c]	15	15
LIPIDS METABOLISM	FATTY ACID METABOLISM	Palmitate synthesis				h[c]	3	3
LIPIDS METABOLISM	FATTY ACID METABOLISM	Palmitate synthesis				pi[c]	7	7
LIPIDS METABOLISM	FATTY ACID METABOLISM	Palmitate synthesis				h2o[c]	6	6
LIPIDS METABOLISM	FATTY ACID METABOLISM	Palmitate degradation	hdca[c]	1	1	accoa[c]	8	8
LIPIDS METABOLISM	FATTY ACID METABOLISM	Palmitate degradation	atp[c]			amp[c]
LIPIDS METABOLISM	FATTY ACID METABOLISM	Palmitate degradation	nad[c]			nadh[c]
LIPIDS METABOLISM	FATTY ACID METABOLISM	Palmitate degradation	coa[c]			ppi[c]
LIPIDS METABOLISM	FATTY ACID METABOLISM	Palmitate degradation	fad[c]			fadh2[c]
LIPIDS METABOLISM	FATTY ACID METABOLISM	Palmitate degradation	h2o[c]			h[c]
LIPIDS METABOLISM	FATTY ACID METABOLISM	Palmitate degradation	o2[c]
LIPIDS METABOLISM	FATTY ACID METABOLISM	Palmitolate synthesis	glc-D[c]	4	4	hdcea[e]	1	1
LIPIDS METABOLISM	FATTY ACID METABOLISM	Palmitolate synthesis	nadph[c]	14	14	nadp[c]	14	14
LIPIDS METABOLISM	FATTY ACID METABOLISM	Palmitolate synthesis	nad[c]	15	15	nadh[c]	15	15
LIPIDS METABOLISM	FATTY ACID METABOLISM	Palmitolate synthesis	atp[c]	7	7	adp[c]	7	7
LIPIDS METABOLISM	FATTY ACID METABOLISM	Palmitolate synthesis	hco3[c]	7	7	co2[c]	15	15
LIPIDS METABOLISM	FATTY ACID METABOLISM	Palmitolate synthesis	o2[c]	1	1	h[c]	2	2
LIPIDS METABOLISM	FATTY ACID METABOLISM	Palmitolate synthesis				pi[c]	7	7
LIPIDS METABOLISM	FATTY ACID METABOLISM	Palmitolate synthesis				h2o[c]	8	8
LIPIDS METABOLISM	FATTY ACID METABOLISM	Palmitolate degradation	hdcea[e]	1	1	accoa[c]	8	8
LIPIDS METABOLISM	FATTY ACID METABOLISM	Palmitolate degradation	atp[c]			amp[c]
LIPIDS METABOLISM	FATTY ACID METABOLISM	Palmitolate degradation	nad[c]			nadh[c]
LIPIDS METABOLISM	FATTY ACID METABOLISM	Palmitolate degradation	coa[c]			ppi[c]
LIPIDS METABOLISM	FATTY ACID METABOLISM	Palmitolate degradation	fad[c]			fadh2[c]
LIPIDS METABOLISM	FATTY ACID METABOLISM	Palmitolate degradation	h2o[c]			h[c]
LIPIDS METABOLISM	FATTY ACID METABOLISM	Palmitolate degradation	o2[c]
LIPIDS METABOLISM	FATTY ACID METABOLISM	cis-vaccenic acid synthesis	glc-D[c]	9	9	vacc[c]	2	2
LIPIDS METABOLISM	FATTY ACID METABOLISM	cis-vaccenic acid synthesis	nadph[c]	32	32	co2[c]	34	34
LIPIDS METABOLISM	FATTY ACID METABOLISM	cis-vaccenic acid synthesis	atp[c]	16	16	h2o[c]	18	18
LIPIDS METABOLISM	FATTY ACID METABOLISM	cis-vaccenic acid synthesis	nad[c]	34	34	nadp[c]	32	32
LIPIDS METABOLISM	FATTY ACID METABOLISM	cis-vaccenic acid synthesis	hco3[c]	16	16	nadh[c]	34	34
LIPIDS METABOLISM	FATTY ACID METABOLISM	cis-vaccenic acid synthesis	o2[c]	2	2	adp[c]	16	16
LIPIDS METABOLISM	FATTY ACID METABOLISM	cis-vaccenic acid synthesis				pi[c]	16	16
LIPIDS METABOLISM	FATTY ACID METABOLISM	cis-vaccenic acid synthesis				h[c]	4	4
LIPIDS METABOLISM	FATTY ACID METABOLISM	cis-vaccenic acid degradation	vacc[c]	1	1	accoa[c]	9	9
LIPIDS METABOLISM	FATTY ACID METABOLISM	cis-vaccenic acid degradation	atp[c]			amp[c]
LIPIDS METABOLISM	FATTY ACID METABOLISM	cis-vaccenic acid degradation	nad[c]			nadh[c]
LIPIDS METABOLISM	FATTY ACID METABOLISM	cis-vaccenic acid degradation	coa[c]			ppi[c]
LIPIDS METABOLISM	FATTY ACID METABOLISM	cis-vaccenic acid degradation	fad[c]			fadh2[c]
LIPIDS METABOLISM	FATTY ACID METABOLISM	cis-vaccenic acid degradation	h2o[c]			h[c]
LIPIDS METABOLISM	FATTY ACID METABOLISM	cis-vaccenic acid degradation	o2[c]
LIPIDS METABOLISM	FATTY ACID METABOLISM	Elaidate synthesis	glc-D[c]	9	9	elaidcrn[c]	2	2
LIPIDS METABOLISM	FATTY ACID METABOLISM	Elaidate synthesis	nadph[c]	32	32	co2[c]	34	34
LIPIDS METABOLISM	FATTY ACID METABOLISM	Elaidate synthesis	atp[c]	16	16	h2o[c]	18	18
LIPIDS METABOLISM	FATTY ACID METABOLISM	Elaidate synthesis	nad[c]	34	34	nadp[c]	32	32
LIPIDS METABOLISM	FATTY ACID METABOLISM	Elaidate synthesis	hco3[c]	16	16	nadh[c]	34	34
LIPIDS METABOLISM	FATTY ACID METABOLISM	Elaidate synthesis	o2[c]	2	2	adp[c]	16	16
LIPIDS METABOLISM	FATTY ACID METABOLISM	Elaidate synthesis				pi[c]	16	16
LIPIDS METABOLISM	FATTY ACID METABOLISM	Elaidate synthesis				h[c]	4	4
LIPIDS METABOLISM	FATTY ACID METABOLISM	Elaidate degradation	elaidcrn[c]	1	1	accoa[c]	9	9
LIPIDS METABOLISM	FATTY ACID METABOLISM	Elaidate degradation	atp[c]			amp[c]
LIPIDS METABOLISM	FATTY ACID METABOLISM	Elaidate degradation	nad[c]			nadh[c]
LIPIDS METABOLISM	FATTY ACID METABOLISM	Elaidate degradation	coa[c]			ppi[c]
LIPIDS METABOLISM	FATTY ACID METABOLISM	Elaidate degradation	fad[c]			fadh2[c]
LIPIDS METABOLISM	FATTY ACID METABOLISM	Elaidate degradation	h2o[c]			h[c]
LIPIDS METABOLISM	FATTY ACID METABOLISM	Elaidate degradation	o2[c]
LIPIDS METABOLISM	FATTY ACID METABOLISM	Linolenate degradation	lnlnca[c]	1	1	accoa[c]	9	9
LIPIDS METABOLISM	FATTY ACID METABOLISM	Linolenate degradation	atp[c]			amp[c]
LIPIDS METABOLISM	FATTY ACID METABOLISM	Linolenate degradation	nad[c]			nadh[c]
LIPIDS METABOLISM	FATTY ACID METABOLISM	Linolenate degradation	coa[c]			ppi[c]
LIPIDS METABOLISM	FATTY ACID METABOLISM	Linolenate degradation	fad[c]			fadh2[c]
LIPIDS METABOLISM	FATTY ACID METABOLISM	Linolenate degradation	h2o[c]			h[c]
LIPIDS METABOLISM	FATTY ACID METABOLISM	Linolenate degradation	o2[c]
LIPIDS METABOLISM	FATTY ACID METABOLISM	Linoleate degradation	lnlc[c]	1	1	accoa[c]	9	9
LIPIDS METABOLISM	FATTY ACID METABOLISM	Linoleate degradation	atp[c]			amp[c]
LIPIDS METABOLISM	FATTY ACID METABOLISM	Linoleate degradation	nad[c]			nadh[c]
LIPIDS METABOLISM	FATTY ACID METABOLISM	Linoleate degradation	coa[c]			ppi[c]
LIPIDS METABOLISM	FATTY ACID METABOLISM	Linoleate degradation	fad[c]			fadh2[c]
LIPIDS METABOLISM	FATTY ACID METABOLISM	Linoleate degradation	h2o[c]			h[c]
LIPIDS METABOLISM	FATTY ACID METABOLISM	Linoleate degradation	o2[c]
LIPIDS METABOLISM	FATTY ACID METABOLISM	gamma-Linolenate synthesis	lnlc[c]	1	1	lnlncg[c]	1	1
LIPIDS METABOLISM	FATTY ACID METABOLISM	gamma-Linolenate synthesis	nadh[c]	1	1	nad[c]	1	1
LIPIDS METABOLISM	FATTY ACID METABOLISM	gamma-Linolenate synthesis	h[c]	1	1	h2o[c]	2	2
LIPIDS METABOLISM	FATTY ACID METABOLISM	gamma-Linolenate synthesis	o2[c]	1	1
LIPIDS METABOLISM	FATTY ACID METABOLISM	gamma-Linolenate degradation	lnlncg[c]	1	1	accoa[c]	9	9
LIPIDS METABOLISM	FATTY ACID METABOLISM	gamma-Linolenate degradation	atp[c]			amp[c]
LIPIDS METABOLISM	FATTY ACID METABOLISM	gamma-Linolenate degradation	nad[c]			nadh[c]
LIPIDS METABOLISM	FATTY ACID METABOLISM	gamma-Linolenate degradation	coa[c]			ppi[c]
LIPIDS METABOLISM	FATTY ACID METABOLISM	gamma-Linolenate degradation	fad[c]			fadh2[c]
LIPIDS METABOLISM	FATTY ACID METABOLISM	gamma-Linolenate degradation	h2o[c]			h[c]
LIPIDS METABOLISM	FATTY ACID METABOLISM	gamma-Linolenate degradation	o2[c]
LIPIDS METABOLISM	FATTY ACID METABOLISM	Arachidonate synthesis	glc-D[c]	1	1	arachd[c]	2	2
LIPIDS METABOLISM	FATTY ACID METABOLISM	Arachidonate synthesis	lnlc[c]	2	2	co2[c]	4	4
LIPIDS METABOLISM	FATTY ACID METABOLISM	Arachidonate synthesis	atp[c]	2	4	adp[c]	2	4
LIPIDS METABOLISM	FATTY ACID METABOLISM	Arachidonate synthesis	hco3[c]	2	2	pi[c]	2	4
LIPIDS METABOLISM	FATTY ACID METABOLISM	Arachidonate synthesis	nadph[c]	8	8	nadp[c]	8	8
LIPIDS METABOLISM	FATTY ACID METABOLISM	Arachidonate synthesis	h[c]	8	8	h2o[c]	14	14
LIPIDS METABOLISM	FATTY ACID METABOLISM	Arachidonate synthesis	o2[c]	6	6
LIPIDS METABOLISM	FATTY ACID METABOLISM	Arachidonate degradation	arachd[c]	1	1	accoa[c]	10	10
LIPIDS METABOLISM	FATTY ACID METABOLISM	Arachidonate degradation	atp[c]			amp[c]
LIPIDS METABOLISM	FATTY ACID METABOLISM	Arachidonate degradation	nad[c]			nadh[c]
LIPIDS METABOLISM	FATTY ACID METABOLISM	Arachidonate degradation	coa[c]			ppi[c]
LIPIDS METABOLISM	FATTY ACID METABOLISM	Arachidonate degradation	fad[c]			fadh2[c]
LIPIDS METABOLISM	FATTY ACID METABOLISM	Arachidonate degradation	h2o[c]			h[c]
LIPIDS METABOLISM	FATTY ACID METABOLISM	Arachidonate degradation	o2[c]
LIPIDS METABOLISM	FATTY ACID METABOLISM	Synthesis of malonyl-coa	glc-D[c]	1	1	malcoa[c]	2	2
LIPIDS METABOLISM	FATTY ACID METABOLISM	Synthesis of malonyl-coa	nad[c]	2	2	co2[m]	2	2
LIPIDS METABOLISM	FATTY ACID METABOLISM	Synthesis of malonyl-coa	nad[m]	2	2	nadh[c]	2	2
LIPIDS METABOLISM	FATTY ACID METABOLISM	Synthesis of malonyl-coa	coa[c]	2	2	nadh[m]	2	2
LIPIDS METABOLISM	FATTY ACID METABOLISM	Synthesis of malonyl-coa	atp[c]	1	1	amp[c]	1	1
LIPIDS METABOLISM	FATTY ACID METABOLISM	Synthesis of malonyl-coa	hco3[c]	2	2	ppi[c]	1	1
LIPIDS METABOLISM	FATTY ACID METABOLISM	Synthesis of malonyl-coa				h2o[c]	1	1
LIPIDS METABOLISM	FATTY ACID METABOLISM	Synthesis of malonyl-coa				h[m]	2	2
LIPIDS METABOLISM	FATTY ACID METABOLISM	Synthesis of malonyl-coa				h[c]	3	3
LIPIDS METABOLISM	FATTY ACID METABOLISM	Synthesis of palmitoyl-CoA	glc-D[c]	4	4	pmtcoa[c]	1	1
LIPIDS METABOLISM	FATTY ACID METABOLISM	Synthesis of palmitoyl-CoA	nadph[c]	14	14	co2[m]	15	15
LIPIDS METABOLISM	FATTY ACID METABOLISM	Synthesis of palmitoyl-CoA	atp[c]	3	3	h2o[c]	12	12
LIPIDS METABOLISM	FATTY ACID METABOLISM	Synthesis of palmitoyl-CoA	adp[c]	1	1	nadp[c]	14	14
LIPIDS METABOLISM	FATTY ACID METABOLISM	Synthesis of palmitoyl-CoA	pi[c]	1	1	nadh[c]	8	8
LIPIDS METABOLISM	FATTY ACID METABOLISM	Synthesis of palmitoyl-CoA	nad[c]	8	8	nadh[m]	8	8
LIPIDS METABOLISM	FATTY ACID METABOLISM	Synthesis of palmitoyl-CoA	nad[m]	8	8	amp[c]	4	4
LIPIDS METABOLISM	FATTY ACID METABOLISM	Synthesis of palmitoyl-CoA	coa[c]	1	1	ppi[c]	4	4
LIPIDS METABOLISM	FATTY ACID METABOLISM	Synthesis of palmitoyl-CoA	hco3[c]	7	7	h[m]	8
LIPIDS METABOLISM	FATTY ACID METABOLISM	Synthesis of palmitoyl-CoA	h[c]	8
LIPIDS METABOLISM	BILE ACID SYNTHESIS	Taurochenodeoxycholate synthesis	chsterol[r]	1	1	tdchola[x]	1	1
LIPIDS METABOLISM	BILE ACID SYNTHESIS	Taurochenodeoxycholate synthesis	taur[x]	1	1	ppcoa[x]	1	1
LIPIDS METABOLISM	BILE ACID SYNTHESIS	Taurochenodeoxycholate synthesis	coa[x]	1	1	amp[x]	1	1
LIPIDS METABOLISM	BILE ACID SYNTHESIS	Taurochenodeoxycholate synthesis	atp[x]	1	1	ppi[x]	1	1
LIPIDS METABOLISM	BILE ACID SYNTHESIS	Taurochenodeoxycholate synthesis	o2[r]	1	1	nadp[m]	3	3
LIPIDS METABOLISM	BILE ACID SYNTHESIS	Taurochenodeoxycholate synthesis	o2[x]	1	1	nadp[r]	1	1
LIPIDS METABOLISM	BILE ACID SYNTHESIS	Taurochenodeoxycholate synthesis	o2[m]	3	3	nadh[r]	1	1
LIPIDS METABOLISM	BILE ACID SYNTHESIS	Taurochenodeoxycholate synthesis	nad[r]	1	1	nadp[c]	1	1
LIPIDS METABOLISM	BILE ACID SYNTHESIS	Taurochenodeoxycholate synthesis	h[c]	2	2	nad[c]	1	1
LIPIDS METABOLISM	BILE ACID SYNTHESIS	Taurochenodeoxycholate synthesis	h[m]	2	2	h2o[m]	3	3
LIPIDS METABOLISM	BILE ACID SYNTHESIS	Taurochenodeoxycholate synthesis	nadh[c]	1	1	h2o[r]	1	1
LIPIDS METABOLISM	BILE ACID SYNTHESIS	Taurochenodeoxycholate synthesis	nadph[c]	1	1	h2o[x]	1	1
LIPIDS METABOLISM	BILE ACID SYNTHESIS	Taurochenodeoxycholate synthesis	nadph[m]	3	3
LIPIDS METABOLISM	BILE ACID SYNTHESIS	Taurochenodeoxycholate synthesis	nadph[r]	1	1
LIPIDS METABOLISM	BILE ACID SYNTHESIS	Glycochenodeoxycholate synthesis	chsterol[r]	1	1	dgchol[x]	1	1
LIPIDS METABOLISM	BILE ACID SYNTHESIS	Glycochenodeoxycholate synthesis	gly[x]	1	1	ppcoa[x]	1	1
LIPIDS METABOLISM	BILE ACID SYNTHESIS	Glycochenodeoxycholate synthesis	atp[x]	1	1	amp[x]	1	1
LIPIDS METABOLISM	BILE ACID SYNTHESIS	Glycochenodeoxycholate synthesis	fadh2[x]	1	1	ppi[x]	1	1
LIPIDS METABOLISM	BILE ACID SYNTHESIS	Glycochenodeoxycholate synthesis	coa[x]	1	1	fad[x]	1	1
LIPIDS METABOLISM	BILE ACID SYNTHESIS	Glycochenodeoxycholate synthesis	nadph[r]	1	1	h2o[r]	1	1
LIPIDS METABOLISM	BILE ACID SYNTHESIS	Glycochenodeoxycholate synthesis	nadph[c]	1	1	h2o[x]	3	3
LIPIDS METABOLISM	BILE ACID SYNTHESIS	Glycochenodeoxycholate synthesis	nadph[m]	3	3	h2o[m]	5	5
LIPIDS METABOLISM	BILE ACID SYNTHESIS	Glycochenodeoxycholate synthesis	nadph[x]	1	1	nadp[r]	1	1
LIPIDS METABOLISM	BILE ACID SYNTHESIS	Glycochenodeoxycholate synthesis	nad[r]	1	1	nadp[x]	1	1
LIPIDS METABOLISM	BILE ACID SYNTHESIS	Glycochenodeoxycholate synthesis	nadh[c]	1	1	nadp[c]	1	1
LIPIDS METABOLISM	BILE ACID SYNTHESIS	Glycochenodeoxycholate synthesis	h[m]	2	2	nadp[m]	3	3
LIPIDS METABOLISM	BILE ACID SYNTHESIS	Glycochenodeoxycholate synthesis	h[x]	1	1	nadh[r]	1	1
LIPIDS METABOLISM	BILE ACID SYNTHESIS	Glycochenodeoxycholate synthesis	h[c]	2	2	nad[c]	1	1
LIPIDS METABOLISM	BILE ACID SYNTHESIS	Glycochenodeoxycholate synthesis	o2[m]	3	3
LIPIDS METABOLISM	BILE ACID SYNTHESIS	Glycochenodeoxycholate synthesis	o2[r]	1	1
LIPIDS METABOLISM	BILE ACID SYNTHESIS	Glycochenodeoxycholate synthesis	o2[x]	2	2
LIPIDS METABOLISM	BILE ACID SYNTHESIS	tauro-cholate synthesis	chsterol[r]	1	1	tchola[x]	1	1
LIPIDS METABOLISM	BILE ACID SYNTHESIS	tauro-cholate synthesis	taur[x]	1	1	ppcoa[x]	1	1
LIPIDS METABOLISM	BILE ACID SYNTHESIS	tauro-cholate synthesis	coa[x]	1	1	amp[x]	1	1
LIPIDS METABOLISM	BILE ACID SYNTHESIS	tauro-cholate synthesis	atp[x]	1	1	ppi[x]	1	1
LIPIDS METABOLISM	BILE ACID SYNTHESIS	tauro-cholate synthesis	fadh2[x]	1	1	fad[x]	1	1
LIPIDS METABOLISM	BILE ACID SYNTHESIS	tauro-cholate synthesis	nadph[r]	1	4	nadph[m]	1	2
LIPIDS METABOLISM	BILE ACID SYNTHESIS	tauro-cholate synthesis	nadph[x]	1	1	nadp[r]	1	1
LIPIDS METABOLISM	BILE ACID SYNTHESIS	tauro-cholate synthesis	nadph[m]	0	2	nadp[c]	1	2
LIPIDS METABOLISM	BILE ACID SYNTHESIS	tauro-cholate synthesis	nadph[c]	0	1	nadp[m]	2	2
LIPIDS METABOLISM	BILE ACID SYNTHESIS	tauro-cholate synthesis	nadh[c]	1	1	nadp[x]	1	1
LIPIDS METABOLISM	BILE ACID SYNTHESIS	tauro-cholate synthesis	nadp[m]	0	1	nad[c]	1	1
LIPIDS METABOLISM	BILE ACID SYNTHESIS	tauro-cholate synthesis	o2[r]	2	2	h2o[m]	2	2
LIPIDS METABOLISM	BILE ACID SYNTHESIS	tauro-cholate synthesis	o2[m]	2	2	h2o[r]	2	2
LIPIDS METABOLISM	BILE ACID SYNTHESIS	tauro-cholate synthesis	o2[x]	2	2	h2o[x]	3	3
LIPIDS METABOLISM	BILE ACID SYNTHESIS	tauro-cholate synthesis	h[r]	1	1
LIPIDS METABOLISM	BILE ACID SYNTHESIS	tauro-cholate synthesis	h[c]	2	2
LIPIDS METABOLISM	BILE ACID SYNTHESIS	tauro-cholate synthesis	h[x]	1	1
LIPIDS METABOLISM	BILE ACID SYNTHESIS	glyco-cholate synthesis	chsterol[r]	1	1	gchola[e]	1	1
LIPIDS METABOLISM	BILE ACID SYNTHESIS	glyco-cholate synthesis	gly[x]	1	1	ppcoa[x]	1	1
LIPIDS METABOLISM	BILE ACID SYNTHESIS	glyco-cholate synthesis	atp[x]	1	1	amp[x]	1	1
LIPIDS METABOLISM	BILE ACID SYNTHESIS	glyco-cholate synthesis	fadh2[x]	1	1	ppi[x]	1	1
LIPIDS METABOLISM	BILE ACID SYNTHESIS	glyco-cholate synthesis	coa[x]	1	1	fad[x]	1	1
LIPIDS METABOLISM	BILE ACID SYNTHESIS	glyco-cholate synthesis	nadph[r]	1	1	nadp[m]	1	1
LIPIDS METABOLISM	BILE ACID SYNTHESIS	glyco-cholate synthesis	nadph[x]	1	1	nadp[r]	1	1
LIPIDS METABOLISM	BILE ACID SYNTHESIS	glyco-cholate synthesis	nadph[m]	1	1	nadp[c]	1	1
LIPIDS METABOLISM	BILE ACID SYNTHESIS	glyco-cholate synthesis	nadph[c]	1	1	nadp[x]	1	1
LIPIDS METABOLISM	BILE ACID SYNTHESIS	glyco-cholate synthesis	nadh[c]	1	1	nad[c]	1	1
LIPIDS METABOLISM	BILE ACID SYNTHESIS	glyco-cholate synthesis	h[r]	1	1	h2o[m]	2	2
LIPIDS METABOLISM	BILE ACID SYNTHESIS	glyco-cholate synthesis	h[x]	1	1	h2o[x]	3	3
LIPIDS METABOLISM	BILE ACID SYNTHESIS	glyco-cholate synthesis	h[c]	2	2	h2o[r]	2	2
LIPIDS METABOLISM	BILE ACID SYNTHESIS	glyco-cholate synthesis	o2[r]	2	2
LIPIDS METABOLISM	BILE ACID SYNTHESIS	glyco-cholate synthesis	o2[m]	2	2
LIPIDS METABOLISM	BILE ACID SYNTHESIS	glyco-cholate synthesis	o2[x]	2	2
LIPIDS METABOLISM	EICOSANOID METABOLISM	Synthesis of thromboxane from arachidonate	arachd[r]	1	1	txa2[r]	1	1
LIPIDS METABOLISM	EICOSANOID METABOLISM	Synthesis of thromboxane from arachidonate	o2[r]	2	2	h2o[r]	1	1
LIPIDS METABOLISM	EICOSANOID METABOLISM	Synthesis of thromboxane from arachidonate	nadph[r]	1	1	nadp[r]	1	1
LIPIDS METABOLISM	EICOSANOID METABOLISM	Synthesis of thromboxane from arachidonate	h[r]	1	1
LIPIDS METABOLISM	GANGLIOSIDE METABOLISM	Synthesis of galactosyl glucosyl ceramide (link with ganglioside metabolism)	glc-D[c]			galgluside_hs[g]	1	1
LIPIDS METABOLISM	GANGLIOSIDE METABOLISM	Synthesis of galactosyl glucosyl ceramide (link with ganglioside metabolism)	ser_L[c]	0	1	coa[c]	0	16
LIPIDS METABOLISM	GANGLIOSIDE METABOLISM	Synthesis of galactosyl glucosyl ceramide (link with ganglioside metabolism)	nadph[c]	0	29	co2[c]	0	15
LIPIDS METABOLISM	GANGLIOSIDE METABOLISM	Synthesis of galactosyl glucosyl ceramide (link with ganglioside metabolism)	atp[c]	0	14	h2o[c]	0	14
LIPIDS METABOLISM	GANGLIOSIDE METABOLISM	Synthesis of galactosyl glucosyl ceramide (link with ganglioside metabolism)	hco3[c]	0	14	nadp[c]	0	29
LIPIDS METABOLISM	GANGLIOSIDE METABOLISM	Synthesis of galactosyl glucosyl ceramide (link with ganglioside metabolism)	fad[c]	0	1	adp[c]	0	14
LIPIDS METABOLISM	GANGLIOSIDE METABOLISM	Synthesis of galactosyl glucosyl ceramide (link with ganglioside metabolism)	h[c]	0	21	pi[c]	0	14
LIPIDS METABOLISM	GANGLIOSIDE METABOLISM	Synthesis of galactosyl glucosyl ceramide (link with ganglioside metabolism)	lnlnca[c]	0		fadh2[c]	0	1
LIPIDS METABOLISM	GANGLIOSIDE METABOLISM	Synthesis of galactosyl glucosyl ceramide (link with ganglioside metabolism)	lnlc[c]	0		udp[g]	0	1
LIPIDS METABOLISM	GANGLIOSIDE METABOLISM	Synthesis of galactosyl glucosyl ceramide (link with ganglioside metabolism)	o2[c]	0		h[g]	0	1
LIPIDS METABOLISM	GANGLIOSIDE METABOLISM	Synthesis of galactosyl glucosyl ceramide (link with ganglioside metabolism)	udpgal[g]	0	1	h[r]	0	1
LIPIDS METABOLISM	GANGLIOSIDE METABOLISM	Synthesis of galactosyl glucosyl ceramide (link with ganglioside metabolism)	udpg[r]	0	1	udp[r]	0	1
LIPIDS METABOLISM	GANGLIOSIDE METABOLISM	Synthesis of glucocerebroside	accoa[c]	0	16	gluside_hs[r]	1	1
LIPIDS METABOLISM	GANGLIOSIDE METABOLISM	Synthesis of glucocerebroside	ser_L[c]	0	1	coa[c]	0	16
LIPIDS METABOLISM	GANGLIOSIDE METABOLISM	Synthesis of glucocerebroside	nadph[c]	0	29	co2[c]	0	15
LIPIDS METABOLISM	GANGLIOSIDE METABOLISM	Synthesis of glucocerebroside	atp[c]	0	14	h2o[c]	0	14
LIPIDS METABOLISM	GANGLIOSIDE METABOLISM	Synthesis of glucocerebroside	hco3[c]	0	14	nadp[c]	0	29
LIPIDS METABOLISM	GANGLIOSIDE METABOLISM	Synthesis of glucocerebroside	fad[c]	0	1	adp[c]	0	14
LIPIDS METABOLISM	GANGLIOSIDE METABOLISM	Synthesis of glucocerebroside	h[c]	0	21	pi[c]	0	14
LIPIDS METABOLISM	GANGLIOSIDE METABOLISM	Synthesis of glucocerebroside	lnlnca[c]	0		fadh2[c]	0	1
LIPIDS METABOLISM	GANGLIOSIDE METABOLISM	Synthesis of glucocerebroside	lnlc[c]	0		h[r]	0	1
LIPIDS METABOLISM	GANGLIOSIDE METABOLISM	Synthesis of glucocerebroside	o2[c]	0		udp[r]	0	1
LIPIDS METABOLISM	GANGLIOSIDE METABOLISM	Synthesis of glucocerebroside	udpg[r]	0	1
LIPIDS METABOLISM	GLOBOSIDE METABOLISM	Synthesis of globoside (link with globoside metabolism)	accoa[c]	0	16	gbside_hs[g]	1	1
LIPIDS METABOLISM	GLOBOSIDE METABOLISM	Synthesis of globoside (link with globoside metabolism)	ser_L[c]	0	1	coa[c]	0	16
LIPIDS METABOLISM	GLOBOSIDE METABOLISM	Synthesis of globoside (link with globoside metabolism)	nadph[c]	0	29	co2[c]	0	15
LIPIDS METABOLISM	GLOBOSIDE METABOLISM	Synthesis of globoside (link with globoside metabolism)	atp[c]	0	14	h2o[c]	0	14
LIPIDS METABOLISM	GLOBOSIDE METABOLISM	Synthesis of globoside (link with globoside metabolism)	hco3[c]	0	14	nadp[c]	0	29
LIPIDS METABOLISM	GLOBOSIDE METABOLISM	Synthesis of globoside (link with globoside metabolism)	fad[c]	0	1	adp[c]	0	14
LIPIDS METABOLISM	GLOBOSIDE METABOLISM	Synthesis of globoside (link with globoside metabolism)	h[c]	0	21	pi[c]	0	14
LIPIDS METABOLISM	GLOBOSIDE METABOLISM	Synthesis of globoside (link with globoside metabolism)	lnlnca[c]	0		fadh2[c]	0	1
LIPIDS METABOLISM	GLOBOSIDE METABOLISM	Synthesis of globoside (link with globoside metabolism)	lnlc[c]	0		udp[g]	0	3
LIPIDS METABOLISM	GLOBOSIDE METABOLISM	Synthesis of globoside (link with globoside metabolism)	o2[c]	0		h[g]	0	3
LIPIDS METABOLISM	GLOBOSIDE METABOLISM	Synthesis of globoside (link with globoside metabolism)	udpacgal[g]	0	1	h[r]	0	1
LIPIDS METABOLISM	GLOBOSIDE METABOLISM	Synthesis of globoside (link with globoside metabolism)	udpgal[g]	0	2	udp[r]	0	1
LIPIDS METABOLISM	GLOBOSIDE METABOLISM	Synthesis of globoside (link with globoside metabolism)	udpg[r]	0	1
VITAMIN & COFACTOR METABOLISM	COENZYME NAD BIOSYNTHESIS	NAD synthesis from nicotinamide	ncam[c]	1	1	nad[c]	1	1
VITAMIN & COFACTOR METABOLISM	COENZYME NAD BIOSYNTHESIS	NAD synthesis from nicotinamide	prpp[c]	1	1	ppi[c]	2	2
VITAMIN & COFACTOR METABOLISM	COENZYME NAD BIOSYNTHESIS	NAD synthesis from nicotinamide	atp[c]	1	1
VITAMIN & COFACTOR METABOLISM	COENZYME NAD BIOSYNTHESIS	NAD synthesis from nicotinamide	h[c]	2	2
VITAMIN & COFACTOR METABOLISM	COENZYME FAD BIOSYNTHESIS	FAD synthesis	ribflv[c]	1	1	fad[c]	1	1
VITAMIN & COFACTOR METABOLISM	COENZYME FAD BIOSYNTHESIS	FAD synthesis	atp[c]	2	2	adp[c]	1	1
VITAMIN & COFACTOR METABOLISM	COENZYME FAD BIOSYNTHESIS	FAD synthesis				ppi[c]	1	1
VITAMIN & COFACTOR METABOLISM	COENZYME A BIOSYNTHESIS	Synthesis of coenzyme A	pnto-R[c]	1	1	coa[c]	1	1
VITAMIN & COFACTOR METABOLISM	COENZYME A BIOSYNTHESIS	Synthesis of coenzyme A	cys_L[c]	1	1	amp[c]	1	1
VITAMIN & COFACTOR METABOLISM	COENZYME A BIOSYNTHESIS	Synthesis of coenzyme A	atp[c]	4	4	adp[c]	2	2
VITAMIN & COFACTOR METABOLISM	COENZYME A BIOSYNTHESIS	Synthesis of coenzyme A				co2[c]	1	1
VITAMIN & COFACTOR METABOLISM	COENZYME A BIOSYNTHESIS	Synthesis of coenzyme A				ppi[c]	2	2
VITAMIN & COFACTOR METABOLISM	COENZYME A BIOSYNTHESIS	Synthesis of coenzyme A				h[c]	1	1
VITAMIN & COFACTOR METABOLISM	FOLATE METABOLISM	Tetrahydrofolate synthesis	fol[c]	1	1	thf[c]	1	1
VITAMIN & COFACTOR METABOLISM	FOLATE METABOLISM	Tetrahydrofolate synthesis	nadph[c]	2	2	nadp[c]	2	2
VITAMIN & COFACTOR METABOLISM	FOLATE METABOLISM	Tetrahydrofolate synthesis	h[c]	1	1
VITAMIN & COFACTOR METABOLISM	VITAMIN B6 METABOLISM	Pyridoxal-phosphate synthesis	pydx[c]	1	1	pydx5p[c]	1	1
VITAMIN & COFACTOR METABOLISM	VITAMIN B6 METABOLISM	Pyridoxal-phosphate synthesis	atp[c]	1	1	adp[c]	1	1
VITAMIN & COFACTOR METABOLISM	VITAMIN B6 METABOLISM	Pyridoxal-phosphate synthesis				h[c]	1	1
VITAMIN & COFACTOR METABOLISM	HEME METABOLISM	Heme synthesis	gly[m]	16	16	pheme[m]	2	2
VITAMIN & COFACTOR METABOLISM	HEME METABOLISM	Heme synthesis	succoa[m]	16	18	h2o[m]	26	26
VITAMIN & COFACTOR METABOLISM	HEME METABOLISM	Heme synthesis	fe2[m]	2	2	coa[m]	16	18
VITAMIN & COFACTOR METABOLISM	HEME METABOLISM	Heme synthesis	h[m]	16	18	nh4[m]	8	8
VITAMIN & COFACTOR METABOLISM	HEME METABOLISM	Heme synthesis	o2[m]	5	10	co2[m]	28	34
VITAMIN & COFACTOR METABOLISM	GPI ANCHOR BIOSYNTHESIS	Phosphatidyl-inositol to glucosaminyl-acylphosphatidylinositol	pail_hs[c]	1	1	gacpail_hs[c]	1	1
VITAMIN & COFACTOR METABOLISM	GPI ANCHOR BIOSYNTHESIS	Phosphatidyl-inositol to glucosaminyl-acylphosphatidylinositol	uacgam[c]	1	1	udp[c]	1	1
VITAMIN & COFACTOR METABOLISM	GPI ANCHOR BIOSYNTHESIS	Phosphatidyl-inositol to glucosaminyl-acylphosphatidylinositol	h2o[c]	1	1	ac[c]	1	1
VITAMIN & COFACTOR METABOLISM	GPI ANCHOR BIOSYNTHESIS	Phosphatidyl-inositol to glucosaminyl-acylphosphatidylinositol	pmtcoa[c]	1	1	coa[c]	1	1
VITAMIN & COFACTOR METABOLISM	GPI ANCHOR BIOSYNTHESIS	Phosphatidyl-inositol to glucosaminyl-acylphosphatidylinositol				h[c]	1	1
GLYCAN METABOLISM	GPI ANCHOR BIOSYNTHESIS	Glucosaminyl-acylphosphatidylinositoll to deacylated-glycophosphatidylinositol (GPI)-anchored protein	gacpail_hs[r]	1	10	gpi_prot_hs[r]	1	10
GLYCAN METABOLISM	GPI ANCHOR BIOSYNTHESIS	Glucosaminyl-acylphosphatidylinositoll to deacylated-glycophosphatidylinositol (GPI)-anchored protein	dolmanp_U[r]	3	3	dolp_U[r]	3	3
GLYCAN METABOLISM	GPI ANCHOR BIOSYNTHESIS	Glucosaminyl-acylphosphatidylinositoll to deacylated-glycophosphatidylinositol (GPI)-anchored protein	pe_hs[r]	3	30	h[r]	6	30
GLYCAN METABOLISM	GPI ANCHOR BIOSYNTHESIS	Glucosaminyl-acylphosphatidylinositoll to deacylated-glycophosphatidylinositol (GPI)-anchored protein	pre_prot[r]	1	10	dag_hs[r]	3	30
GLYCAN METABOLISM	GPI ANCHOR BIOSYNTHESIS	Glucosaminyl-acylphosphatidylinositoll to deacylated-glycophosphatidylinositol (GPI)-anchored protein				gpi_sig[r]	1	10
GLYCAN METABOLISM	N-GLYCAN METABOLISM	Degradation of n2m2nmasn	n2m2nmasn[l]	1	1	man[l]	3	3
GLYCAN METABOLISM	N-GLYCAN METABOLISM	Degradation of n2m2nmasn	h2o[l]	8	8	acgam[l]	5	5
GLYCAN METABOLISM	N-GLYCAN METABOLISM	Degradation of n2m2nmasn				Asn_X_Ser_Thr[l]	1	1
GLYCAN METABOLISM	N-GLYCAN METABOLISM	Biosynthesis of m4mpdol-U	dolichol_U[c]	0.1	1	m4mpdol_U[c]	0.1	1
GLYCAN METABOLISM	N-GLYCAN METABOLISM	Biosynthesis of m4mpdol-U	ctp[c]	1	2	cdp[c]	1	1
GLYCAN METABOLISM	N-GLYCAN METABOLISM	Biosynthesis of m4mpdol-U	uacgam[c]	2	2	ump[c]	1	1
GLYCAN METABOLISM	N-GLYCAN METABOLISM	Biosynthesis of m4mpdol-U	gdpmann[c]	2	5	udp[c]	1	1
GLYCAN METABOLISM	N-GLYCAN METABOLISM	Biosynthesis of m4mpdol-U				gdp[c]	2	5
GLYCAN METABOLISM	N-GLYCAN METABOLISM	Biosynthesis of m4mpdol-U				h[c]	0	7
GLYCAN METABOLISM	N-GLYCAN METABOLISM	Biosynthesis of g3m8masn	m4mpdol_U[r]	0.1	1	g3m8masn[r]	0.1	1
GLYCAN METABOLISM	N-GLYCAN METABOLISM	Biosynthesis of g3m8masn	dolmanp_U[r]	0.4	4	dolp_U[r]	0.7	7
GLYCAN METABOLISM	N-GLYCAN METABOLISM	Biosynthesis of g3m8masn	dolglcp_U[r]	0.3	3	h[r]	8	14
GLYCAN METABOLISM	N-GLYCAN METABOLISM	Biosynthesis of g3m8masn	Asn-X-Ser/Thr[r]	1	1	doldp_U[r]	0.1	1
GLYCAN METABOLISM	N-GLYCAN METABOLISM	Biosynthesis of g3m8masn	gdpmann[c]	0	3	gdp[c]	0	3
GLYCAN METABOLISM	N-GLYCAN METABOLISM	Degradation of s2l2fn2m2masn	s2l2fn2m2masn[e]	1	1	man[l]	3	3
GLYCAN METABOLISM	N-GLYCAN METABOLISM	Degradation of s2l2fn2m2masn	h2o[l]	12	12	acnam[l]	2	2
GLYCAN METABOLISM	N-GLYCAN METABOLISM	Degradation of s2l2fn2m2masn				Asn_X_Ser_Thr[l]	1	1
GLYCAN METABOLISM	N-GLYCAN METABOLISM	Degradation of s2l2fn2m2masn				gal[l]	2	2
GLYCAN METABOLISM	N-GLYCAN METABOLISM	Degradation of s2l2fn2m2masn				fuc-L[l]	1	1
GLYCAN METABOLISM	N-GLYCAN METABOLISM	Degradation of s2l2fn2m2masn				acgam[l]	4	4
GLYCAN METABOLISM	O-GLYCAN METABOLISM	Biosynthesis of core2 (beta-D-Galactosyl-1,3-(N-acetyl-beta-D-glucosaminyl-1,6)-N-acetyl-D-galactosaminyl-R)	Ser_Thr[g]	10	10	core2[g]	2	10
GLYCAN METABOLISM	O-GLYCAN METABOLISM	Biosynthesis of core2 (beta-D-Galactosyl-1,3-(N-acetyl-beta-D-glucosaminyl-1,6)-N-acetyl-D-galactosaminyl-R)	udpacgal[g]	10	10	udp[g]	14	30
GLYCAN METABOLISM	O-GLYCAN METABOLISM	Biosynthesis of core2 (beta-D-Galactosyl-1,3-(N-acetyl-beta-D-glucosaminyl-1,6)-N-acetyl-D-galactosaminyl-R)	udpgal[g]	2	10	h[g]	14	30
GLYCAN METABOLISM	O-GLYCAN METABOLISM	Biosynthesis of core2 (beta-D-Galactosyl-1,3-(N-acetyl-beta-D-glucosaminyl-1,6)-N-acetyl-D-galactosaminyl-R)	uacgam[g]	2	10
GLYCAN METABOLISM	O-GLYCAN METABOLISM	Biosynthesis of core4 (NAcetyl-beta-D-glucosaminyl-1,6-(Nacetyl-beta-D-glucosaminyl-1,3)-N-acetyl-D-galactosaminyl-R)	Ser_Thr[g]	10	10	core4[g]	2	10
GLYCAN METABOLISM	O-GLYCAN METABOLISM	Biosynthesis of core4 (NAcetyl-beta-D-glucosaminyl-1,6-(Nacetyl-beta-D-glucosaminyl-1,3)-N-acetyl-D-galactosaminyl-R)	udpacgal[g]	10	10	udp[g]	14	30
GLYCAN METABOLISM	O-GLYCAN METABOLISM	Biosynthesis of core4 (NAcetyl-beta-D-glucosaminyl-1,6-(Nacetyl-beta-D-glucosaminyl-1,3)-N-acetyl-D-galactosaminyl-R)	uacgam[g]	4	20	h[g]	14	30
GLYCAN METABOLISM	O-GLYCAN METABOLISM	Biosynthesis of Tn-antigen (Glycoprotein N-acetyl-D-galactosamine)	Ser_Thr[g]	1	1	Tn_antigen[g]	0.2	1
GLYCAN METABOLISM	O-GLYCAN METABOLISM	Biosynthesis of Tn-antigen (Glycoprotein N-acetyl-D-galactosamine)	udpacgal[g]	1	1	h[g]	1	1
GLYCAN METABOLISM	O-GLYCAN METABOLISM	Biosynthesis of Tn-antigen (Glycoprotein N-acetyl-D-galactosamine)				udp[g]	1	1
GLYCAN METABOLISM	KERATAN SULFATE METABOLISM	Keratan sulfate biosynthesis from O-glycan (core 2-linked)	core2[g]	1	1	ksii_core2[g]	1	1
GLYCAN METABOLISM	KERATAN SULFATE METABOLISM	Keratan sulfate biosynthesis from O-glycan (core 2-linked)	cmpacna[g]			cmp[g]
GLYCAN METABOLISM	KERATAN SULFATE METABOLISM	Keratan sulfate biosynthesis from O-glycan (core 2-linked)	udpgal[g]			h[g]
GLYCAN METABOLISM	KERATAN SULFATE METABOLISM	Keratan sulfate biosynthesis from O-glycan (core 2-linked)	uacgam[g]			udp[g]
GLYCAN METABOLISM	KERATAN SULFATE METABOLISM	Keratan sulfate biosynthesis from O-glycan (core 2-linked)	paps[g]			pap[g]
GLYCAN METABOLISM	KERATAN SULFATE METABOLISM	Keratan sulfate biosynthesis from O-glycan (core 4-linked)	core4[g]	1	1	ksii_core4[g]	1	1
GLYCAN METABOLISM	KERATAN SULFATE METABOLISM	Keratan sulfate biosynthesis from O-glycan (core 4-linked)	udpgal[g]			h[g]
GLYCAN METABOLISM	KERATAN SULFATE METABOLISM	Keratan sulfate biosynthesis from O-glycan (core 4-linked)	cmpacna[g]			udp[g]
GLYCAN METABOLISM	KERATAN SULFATE METABOLISM	Keratan sulfate biosynthesis from O-glycan (core 4-linked)	uacgam[g]			cmp[g]
GLYCAN METABOLISM	KERATAN SULFATE METABOLISM	Keratan sulfate biosynthesis from O-glycan (core 4-linked)	paps[g]			pap[g]
GLYCAN METABOLISM	KERATAN SULFATE METABOLISM	Keratan sulfate degradation	ksi[l]	1	1	m2mn[l]	1	1
GLYCAN METABOLISM	KERATAN SULFATE METABOLISM	Keratan sulfate degradation	h2o[l]			fuc-L[l]
GLYCAN METABOLISM	KERATAN SULFATE METABOLISM	Keratan sulfate degradation				Asn_X_Ser_Thr[l]
GLYCAN METABOLISM	KERATAN SULFATE METABOLISM	Keratan sulfate degradation				acgam[l]
GLYCAN METABOLISM	KERATAN SULFATE METABOLISM	Keratan sulfate degradation				acnam[l]
GLYCAN METABOLISM	KERATAN SULFATE METABOLISM	Keratan sulfate degradation				h[l]
GLYCAN METABOLISM	KERATAN SULFATE METABOLISM	Keratan sulfate degradation				so4[l]
GLYCAN METABOLISM	KERATAN SULFATE METABOLISM	Keratan sulfate degradation				gal[l]
GLYCAN METABOLISM	KERATAN SULFATE METABOLISM	Keratan sulfate biosynthesis from N-glycan	l2fn2m2masn[g]	1	1	ksi[g]	1	1
GLYCAN METABOLISM	KERATAN SULFATE METABOLISM	Keratan sulfate biosynthesis from N-glycan	cmpacna[g]			cmp[g]
GLYCAN METABOLISM	KERATAN SULFATE METABOLISM	Keratan sulfate biosynthesis from N-glycan	uacgam[g]			h[g]
GLYCAN METABOLISM	KERATAN SULFATE METABOLISM	Keratan sulfate biosynthesis from N-glycan	udpgal[g]			udp[g]
GLYCAN METABOLISM	KERATAN SULFATE METABOLISM	Keratan sulfate biosynthesis from N-glycan	paps[g]			pap[g]
